# Supplementary material for: Effects of feces storage conditions for host-microbiota screenings in C. elegans
Source: Front Microbiomes. 2024 Dec 19;3:1426254. doi: 10.3389/frmbi.2024.1426254 (PMC12993547; doi:10.3389/frmbi.2024.1426254)
Supplement: Supplementary file 1 [file DataSheet1.xlsx]

## Sheet: OtusPicard
Kingdom	Phylum	Class	Order	Family	Genus	F	M	Y	B
Bacteria	Firmicutes	Bacilli	Lactobacillales	Enterococcaceae	Enterococcus	0	261	354	18
Bacteria	Firmicutes	Bacilli	Lactobacillales	Enterococcaceae	Enterococcus	27	256	309	0
Bacteria	Firmicutes	Bacilli	Lactobacillales	Enterococcaceae	Enterococcus	0	221	253	27
Bacteria	Firmicutes	Bacilli	Lactobacillales	Enterococcaceae	Enterococcus	48	0	403	39
Bacteria	Firmicutes	Bacilli	Lactobacillales	Enterococcaceae	Enterococcus	43	0	381	29
Bacteria	Firmicutes	Bacilli	Lactobacillales	Enterococcaceae	Enterococcus	28	198	215	0
Bacteria	Firmicutes	Bacilli	Lactobacillales	Enterococcaceae	Enterococcus	21	154	239	21
Bacteria	Firmicutes	Bacilli	Lactobacillales	Enterococcaceae	Enterococcus	0	168	239	18
Bacteria	Firmicutes	Bacilli	Lactobacillales	Enterococcaceae	Enterococcus	20	170	210	13
Bacteria	Firmicutes	Bacilli	Lactobacillales	Enterococcaceae	Enterococcus	22	151	232	7
Bacteria	Firmicutes	Bacilli	Lactobacillales	Enterococcaceae	Enterococcus	42	159	206	0
Bacteria	Firmicutes	Bacilli	Lactobacillales	Enterococcaceae	Enterococcus	27	152	203	15
Bacteria	Firmicutes	Bacilli	Lactobacillales	Enterococcaceae	Enterococcus	0	156	208	14
Bacteria	Firmicutes	Bacilli	Lactobacillales	Enterococcaceae	Enterococcus	68	0	277	25
Bacteria	Firmicutes	Bacilli	Lactobacillales	Enterococcaceae	Enterococcus	20	140	205	0
Bacteria	Firmicutes	Bacilli	Lactobacillales	Enterococcaceae	Enterococcus	17	138	185	16
Bacteria	Firmicutes	Bacilli	Lactobacillales	Enterococcaceae	Enterococcus	0	147	186	11
Bacteria	Firmicutes	Bacilli	Lactobacillales	Enterococcaceae	Enterococcus	0	150	174	19
Bacteria	Firmicutes	Bacilli	Lactobacillales	Enterococcaceae	Enterococcus	22	121	181	0
Bacteria	Firmicutes	Bacilli	Lactobacillales	Enterococcaceae	Enterococcus	23	128	149	19
Bacteria	Firmicutes	Bacilli	Lactobacillales	Enterococcaceae	Enterococcus	49	100	123	19
Bacteria	Firmicutes	Bacilli	Lactobacillales	Enterococcaceae	Enterococcus	48	98	132	0
Bacteria	Firmicutes	Bacilli	Lactobacillales	Enterococcaceae	Enterococcus	70	0	185	17
Bacteria	Firmicutes	Bacilli	Lactobacillales	Enterococcaceae	Enterococcus	29	103	127	0
Bacteria	Firmicutes	Bacilli	Lactobacillales	Enterococcaceae	Enterococcus	0	254	0	0
Bacteria	Firmicutes	Bacilli	Lactobacillales	Enterococcaceae	Enterococcus	0	103	136	8
Bacteria	Firmicutes	Bacilli	Lactobacillales	Enterococcaceae	Enterococcus	26	101	115	0
Bacteria	Firmicutes	Bacilli	Lactobacillales	Enterococcaceae	Enterococcus	0	115	119	4
Bacteria	Firmicutes	Bacilli	Lactobacillales	Enterococcaceae	Enterococcus	0	92	133	7
Bacteria	Firmicutes	Bacilli	Lactobacillales	Enterococcaceae	Enterococcus	44	0	169	10
Bacteria	Firmicutes	Bacilli	Lactobacillales	Enterococcaceae	Enterococcus	0	219	0	0
Bacteria	Firmicutes	Clostridia	Lachnospirales	Lachnospiraceae	Marvinbryantia	0	210	0	0
Bacteria	Firmicutes	Bacilli	Lactobacillales	Carnobacteriaceae	Atopostipes	23	24	0	144
Bacteria	Firmicutes	Bacilli	Lactobacillales	Carnobacteriaceae	Atopostipes	28	19	0	137
Bacteria	Firmicutes	Bacilli	Lactobacillales	Enterococcaceae	Enterococcus	63	0	106	5
Bacteria	Bacteroidota	Bacteroidia	Bacteroidales	Bacteroidaceae	Bacteroides	0	0	172	0
Bacteria	Firmicutes	Clostridia	Lachnospirales	Lachnospiraceae	Marvinbryantia	165	0	0	0
Bacteria	Firmicutes	Clostridia	Lachnospirales	Lachnospiraceae	Lachnospiraceae NK4A136 group	0	0	0	156
Bacteria	Firmicutes	Bacilli	Bacillales	Planococcaceae	Sporosarcina	0	146	0	0
Bacteria	Firmicutes	Bacilli	Lactobacillales	Enterococcaceae	Enterococcus	0	146	0	0
Bacteria	Bacteroidota	Bacteroidia	Bacteroidales	Bacteroidaceae	Bacteroides	0	0	146	0
Bacteria	Bacteroidota	Bacteroidia	Bacteroidales	Bacteroidaceae	Bacteroides	0	0	145	0
Bacteria	Bacteroidota	Bacteroidia	Bacteroidales	Bacteroidaceae	Bacteroides	0	0	144	0
Bacteria	Firmicutes	Clostridia	Oscillospirales	Ruminococcaceae	Incertae Sedis	0	0	0	144
Bacteria	Firmicutes	Bacilli	Lactobacillales	Enterococcaceae	Enterococcus	0	143	0	0
Bacteria	Bacteroidota	Bacteroidia	Bacteroidales	Bacteroidaceae	Bacteroides	0	0	143	0
Bacteria	Firmicutes	Clostridia	Lachnospirales	Lachnospiraceae	Lachnoclostridium	0	0	0	143
Bacteria	Firmicutes	Clostridia	Lachnospirales	Lachnospiraceae	Marvinbryantia	0	0	0	140
Bacteria	Bacteroidota	Bacteroidia	Bacteroidales	Bacteroidaceae	Bacteroides	0	0	139	0
Bacteria	Firmicutes	Clostridia	Lachnospirales	Lachnospiraceae	Marvinbryantia	0	0	0	139
Bacteria	Bacteroidota	Bacteroidia	Bacteroidales	Bacteroidaceae	Bacteroides	0	0	138	0
Bacteria	Firmicutes	Bacilli	Lactobacillales	Carnobacteriaceae	Atopostipes	30	7	0	99
Bacteria	Firmicutes	Bacilli	Lactobacillales	Enterococcaceae	Enterococcus	0	135	0	0
Bacteria	Firmicutes	Bacilli	Lactobacillales	Enterococcaceae	Enterococcus	0	135	0	0
Bacteria	Bacteroidota	Bacteroidia	Bacteroidales	Bacteroidaceae	Bacteroides	0	0	134	0
Bacteria	Firmicutes	Bacilli	Lactobacillales	Carnobacteriaceae	Atopostipes	0	18	0	115
Bacteria	Firmicutes	Bacilli	Bacillales	Planococcaceae	Sporosarcina	132	0	0	0
Bacteria	Firmicutes	Clostridia	Lachnospirales	Lachnospiraceae	Lachnospiraceae NK4A136 group	0	132	0	0
Bacteria	Firmicutes	Clostridia	Lachnospirales	Lachnospiraceae	Lachnospiraceae NK4A136 group	0	131	0	0
Bacteria	Bacteroidota	Bacteroidia	Bacteroidales	Bacteroidaceae	Bacteroides	0	0	131	0
Bacteria	Bacteroidota	Bacteroidia	Bacteroidales	Bacteroidaceae	Bacteroides	0	0	131	0
Bacteria	Firmicutes	Bacilli	Lactobacillales	Carnobacteriaceae	Atopostipes	29	19	0	81
Bacteria	Firmicutes	Clostridia	Lachnospirales	Lachnospiraceae	Lachnoclostridium	0	128	0	0
Bacteria	Firmicutes	Bacilli	Lactobacillales	Carnobacteriaceae	Atopostipes	20	8	0	99
Bacteria	Firmicutes	Clostridia	Peptostreptococcales-Tissierellales	Peptostreptococcaceae	Romboutsia	0	15	52	54
Bacteria	Firmicutes	Bacilli	Lactobacillales	Enterococcaceae	NA	0	0	120	0
Bacteria	Bacteroidota	Bacteroidia	Bacteroidales	Bacteroidaceae	Bacteroides	0	0	118	0
Bacteria	Bacteroidota	Bacteroidia	Bacteroidales	Bacteroidaceae	Bacteroides	0	0	117	0
Bacteria	Firmicutes	Clostridia	Lachnospirales	Lachnospiraceae	Lachnospiraceae NK4A136 group	115	0	0	0
Bacteria	Firmicutes	Bacilli	Lactobacillales	Carnobacteriaceae	Atopostipes	43	14	0	58
Bacteria	Bacteroidota	Bacteroidia	Bacteroidales	Bacteroidaceae	Bacteroides	0	0	115	0
Bacteria	Bacteroidota	Bacteroidia	Bacteroidales	Bacteroidaceae	Bacteroides	0	0	115	0
Bacteria	Firmicutes	Bacilli	Bacillales	Planococcaceae	Sporosarcina	74	0	0	40
Bacteria	Firmicutes	Clostridia	Lachnospirales	Lachnospiraceae	Lachnospiraceae NK4A136 group	0	0	0	114
Bacteria	Firmicutes	Bacilli	Lactobacillales	Enterococcaceae	Enterococcus	0	112	0	0
Bacteria	Firmicutes	Bacilli	Lactobacillales	Carnobacteriaceae	Atopostipes	10	14	0	87
Bacteria	Firmicutes	Bacilli	Lactobacillales	Carnobacteriaceae	Atopostipes	21	9	0	79
Bacteria	Firmicutes	Bacilli	Lactobacillales	Enterococcaceae	Enterococcus	0	109	0	0
Bacteria	Firmicutes	Bacilli	Bacillales	Planococcaceae	Sporosarcina	107	0	0	0
Bacteria	Firmicutes	Bacilli	Lactobacillales	Carnobacteriaceae	Atopostipes	0	13	0	94
Bacteria	Bacteroidota	Bacteroidia	Bacteroidales	Bacteroidaceae	Bacteroides	0	0	107	0
Bacteria	Firmicutes	Clostridia	Clostridiales	Clostridiaceae	Clostridium sensu stricto 1	0	0	107	0
Bacteria	Firmicutes	Bacilli	Bacillales	Planococcaceae	Sporosarcina	80	0	0	26
Bacteria	Firmicutes	Bacilli	Lactobacillales	Carnobacteriaceae	Atopostipes	20	5	0	81
Bacteria	Bacteroidota	Bacteroidia	Bacteroidales	Bacteroidaceae	Bacteroides	0	0	106	0
Bacteria	Firmicutes	Clostridia	Lachnospirales	Lachnospiraceae	A2	0	105	0	0
Bacteria	Bacteroidota	Bacteroidia	Bacteroidales	Muribaculaceae	NA	0	72	0	33
Bacteria	Bacteroidota	Bacteroidia	Bacteroidales	Bacteroidaceae	Bacteroides	0	0	105	0
Bacteria	Firmicutes	Bacilli	Bacillales	Planococcaceae	Sporosarcina	103	0	0	0
Bacteria	Firmicutes	Clostridia	Lachnospirales	Lachnospiraceae	Marvinbryantia	0	103	0	0
Bacteria	Firmicutes	Bacilli	Lactobacillales	Carnobacteriaceae	Atopostipes	17	13	0	72
Bacteria	Bacteroidota	Bacteroidia	Bacteroidales	Bacteroidaceae	Bacteroides	0	0	102	0
Bacteria	Firmicutes	Clostridia	Lachnospirales	Lachnospiraceae	Lachnospiraceae NK4A136 group	0	0	0	101
Bacteria	Firmicutes	Bacilli	Lactobacillales	Carnobacteriaceae	Atopostipes	29	5	0	66
Bacteria	Firmicutes	Clostridia	Lachnospirales	Lachnospiraceae	Lachnoclostridium	0	100	0	0
Bacteria	Bacteroidota	Bacteroidia	Bacteroidales	Bacteroidaceae	Bacteroides	0	0	100	0
Bacteria	Bacteroidota	Bacteroidia	Bacteroidales	Bacteroidaceae	Bacteroides	0	0	98	0
Bacteria	Firmicutes	Bacilli	Staphylococcales	Staphylococcaceae	NA	0	0	25	73
Bacteria	Firmicutes	Clostridia	Lachnospirales	Lachnospiraceae	Lachnospiraceae NK4A136 group	0	97	0	0
Bacteria	Firmicutes	Bacilli	Lactobacillales	Enterococcaceae	Enterococcus	0	97	0	0
Bacteria	Bacteroidota	Bacteroidia	Bacteroidales	Bacteroidaceae	Bacteroides	0	0	97	0
Bacteria	Firmicutes	Clostridia	Lachnospirales	Lachnospiraceae	Lachnospiraceae NK4A136 group	0	0	0	97
Bacteria	Firmicutes	Clostridia	Lachnospirales	Lachnospiraceae	GCA-900066575	0	0	0	97
Bacteria	Bacteroidota	Bacteroidia	Bacteroidales	Bacteroidaceae	Bacteroides	0	0	96	0
Bacteria	Bacteroidota	Bacteroidia	Bacteroidales	Bacteroidaceae	Bacteroides	0	0	96	0
Bacteria	Firmicutes	Clostridia	Lachnospirales	Lachnospiraceae	NA	0	95	0	0
Bacteria	Firmicutes	Clostridia	Lachnospirales	Lachnospiraceae	Lachnospiraceae NK4A136 group	92	0	0	0
Bacteria	Firmicutes	Clostridia	Lachnospirales	Lachnospiraceae	Lachnospiraceae NK4A136 group	0	92	0	0
Bacteria	Bacteroidota	Bacteroidia	Bacteroidales	Bacteroidaceae	Bacteroides	0	0	92	0
Bacteria	Firmicutes	Bacilli	Erysipelotrichales	Erysipelotrichaceae	Turicibacter	0	15	26	50
Bacteria	Firmicutes	Clostridia	Lachnospirales	Lachnospiraceae	Lachnospiraceae NK4A136 group	0	0	0	91
Bacteria	Firmicutes	Bacilli	Bacillales	Planococcaceae	Sporosarcina	90	0	0	0
Bacteria	Bacteroidota	Bacteroidia	Bacteroidales	Bacteroidaceae	Bacteroides	0	0	90	0
Bacteria	Firmicutes	Bacilli	Lactobacillales	Carnobacteriaceae	Atopostipes	3	16	0	69
Bacteria	Bacteroidota	Bacteroidia	Bacteroidales	Bacteroidaceae	Bacteroides	0	0	88	0
Bacteria	Bacteroidota	Bacteroidia	Bacteroidales	Bacteroidaceae	Bacteroides	0	0	87	0
Bacteria	Bacteroidota	Bacteroidia	Bacteroidales	Bacteroidaceae	Bacteroides	0	0	87	0
Bacteria	Firmicutes	Clostridia	Lachnospirales	Lachnospiraceae	Lachnospiraceae NK4A136 group	0	0	0	84
Bacteria	Bacteroidota	Bacteroidia	Bacteroidales	Bacteroidaceae	Bacteroides	0	0	83	0
Bacteria	Firmicutes	Bacilli	Erysipelotrichales	Erysipelotrichaceae	Turicibacter	40	0	0	42
Bacteria	Firmicutes	Clostridia	Lachnospirales	Lachnospiraceae	Lachnospiraceae NK4A136 group	0	81	0	0
Bacteria	Firmicutes	Clostridia	Lachnospirales	Lachnospiraceae	Marvinbryantia	0	81	0	0
Bacteria	Firmicutes	Bacilli	Bacillales	Planococcaceae	Sporosarcina	0	0	81	0
Bacteria	Firmicutes	Clostridia	Peptostreptococcales-Tissierellales	Peptostreptococcaceae	Romboutsia	0	0	81	0
Bacteria	Firmicutes	Clostridia	Lachnospirales	Lachnospiraceae	NA	0	0	0	81
Bacteria	Firmicutes	Bacilli	Bacillales	Planococcaceae	Sporosarcina	80	0	0	0
Bacteria	Firmicutes	Bacilli	Bacillales	Planococcaceae	Sporosarcina	78	0	0	0
Bacteria	Firmicutes	Clostridia	Lachnospirales	Lachnospiraceae	Roseburia	0	78	0	0
Bacteria	Firmicutes	Clostridia	Lachnospirales	Lachnospiraceae	Lachnospiraceae NK4A136 group	0	77	0	0
Bacteria	Bacteroidota	Bacteroidia	Bacteroidales	Bacteroidaceae	Bacteroides	0	0	77	0
Bacteria	Bacteroidota	Bacteroidia	Bacteroidales	Bacteroidaceae	Bacteroides	0	0	77	0
Bacteria	Firmicutes	Bacilli	Bacillales	Planococcaceae	Sporosarcina	76	0	0	0
Bacteria	Firmicutes	Clostridia	Lachnospirales	Lachnospiraceae	Lachnospiraceae NK4A136 group	0	0	0	76
Bacteria	Firmicutes	Bacilli	Lactobacillales	Carnobacteriaceae	NA	0	0	0	76
Bacteria	Firmicutes	Bacilli	Bacillales	Planococcaceae	Sporosarcina	75	0	0	0
Bacteria	Bacteroidota	Bacteroidia	Bacteroidales	Muribaculaceae	NA	0	75	0	0
Bacteria	Firmicutes	Clostridia	Lachnospirales	Lachnospiraceae	Lachnospiraceae NK4A136 group	0	0	0	75
Bacteria	Bacteroidota	Bacteroidia	Bacteroidales	Muribaculaceae	NA	0	74	0	0
Bacteria	Firmicutes	Bacilli	Lactobacillales	Carnobacteriaceae	NA	0	0	0	74
Bacteria	Firmicutes	Bacilli	Lactobacillales	Carnobacteriaceae	NA	0	0	0	74
Bacteria	Firmicutes	Bacilli	Bacillales	Planococcaceae	Sporosarcina	73	0	0	0
Bacteria	Firmicutes	Bacilli	Bacillales	Planococcaceae	Sporosarcina	72	0	0	0
Bacteria	Firmicutes	Bacilli	Bacillales	Planococcaceae	Sporosarcina	40	0	0	32
Bacteria	Firmicutes	Clostridia	Oscillospirales	Ruminococcaceae	Incertae Sedis	0	72	0	0
Bacteria	Bacteroidota	Bacteroidia	Bacteroidales	Muribaculaceae	NA	0	72	0	0
Bacteria	Bacteroidota	Bacteroidia	Bacteroidales	Bacteroidaceae	Bacteroides	0	0	72	0
Bacteria	Firmicutes	Bacilli	Staphylococcales	Staphylococcaceae	NA	0	0	20	52
Bacteria	Firmicutes	Clostridia	Peptostreptococcales-Tissierellales	Anaerovoracaceae	[Eubacterium] nodatum group	0	0	71	0
Bacteria	Bacteroidota	Bacteroidia	Bacteroidales	Bacteroidaceae	Bacteroides	0	0	70	0
Bacteria	Firmicutes	Bacilli	Lactobacillales	Enterococcaceae	Enterococcus	69	0	0	0
Bacteria	Firmicutes	Bacilli	Erysipelotrichales	Erysipelotrichaceae	Turicibacter	36	0	0	33
Bacteria	Firmicutes	Clostridia	Peptostreptococcales-Tissierellales	Peptostreptococcaceae	Romboutsia	68	0	0	0
Bacteria	Firmicutes	Clostridia	Lachnospirales	Lachnospiraceae	Lachnospiraceae UCG-006	0	68	0	0
Bacteria	Firmicutes	Bacilli	Lactobacillales	Enterococcaceae	NA	0	0	68	0
Bacteria	Firmicutes	Bacilli	Lactobacillales	Lactobacillaceae	Lactobacillus	0	0	0	68
Bacteria	Bacteroidota	Bacteroidia	Bacteroidales	Muribaculaceae	NA	0	65	0	0
Bacteria	Firmicutes	Clostridia	Lachnospirales	Lachnospiraceae	NA	0	0	0	65
Bacteria	Firmicutes	Clostridia	Lachnospirales	Lachnospiraceae	[Eubacterium] ventriosum group	0	0	0	64
Bacteria	Firmicutes	Bacilli	Bacillales	Planococcaceae	Sporosarcina	63	0	0	0
Bacteria	Actinobacteriota	Coriobacteriia	Coriobacteriales	Eggerthellaceae	Parvibacter	0	0	63	0
Bacteria	Bacteroidota	Bacteroidia	Bacteroidales	Bacteroidaceae	Bacteroides	0	0	63	0
Bacteria	Actinobacteriota	Coriobacteriia	Coriobacteriales	Eggerthellaceae	Adlercreutzia	0	0	0	63
Bacteria	Firmicutes	Bacilli	Bacillales	Planococcaceae	Sporosarcina	62	0	0	0
Bacteria	Firmicutes	Bacilli	Erysipelotrichales	Erysipelotrichaceae	Turicibacter	0	15	0	47
Bacteria	Firmicutes	Bacilli	Lactobacillales	Carnobacteriaceae	NA	0	0	0	62
Bacteria	Firmicutes	Bacilli	Bacillales	Planococcaceae	Sporosarcina	61	0	0	0
Bacteria	Firmicutes	Bacilli	Staphylococcales	Staphylococcaceae	Staphylococcus	0	61	0	0
Bacteria	Firmicutes	Bacilli	Erysipelotrichales	Erysipelotrichaceae	Turicibacter	0	18	6	37
Bacteria	Firmicutes	Bacilli	Lactobacillales	Enterococcaceae	NA	0	0	61	0
Bacteria	Firmicutes	Clostridia	Lachnospirales	Lachnospiraceae	Marvinbryantia	0	0	0	61
Bacteria	Firmicutes	Bacilli	Lactobacillales	NA	NA	0	0	60	0
Bacteria	Firmicutes	Clostridia	Lachnospirales	Lachnospiraceae	Lachnoclostridium	59	0	0	0
Bacteria	Firmicutes	Bacilli	Staphylococcales	Staphylococcaceae	Staphylococcus	28	31	0	0
Bacteria	Firmicutes	Bacilli	Lactobacillales	Carnobacteriaceae	NA	0	0	0	59
Bacteria	Firmicutes	Bacilli	Lactobacillales	Lactobacillaceae	Lactobacillus	58	0	0	0
Bacteria	Firmicutes	Bacilli	Staphylococcales	Staphylococcaceae	Staphylococcus	0	58	0	0
Bacteria	Firmicutes	Bacilli	Lactobacillales	Enterococcaceae	NA	0	58	0	0
Bacteria	Firmicutes	Bacilli	Staphylococcales	Staphylococcaceae	Staphylococcus	0	58	0	0
Bacteria	Firmicutes	Clostridia	Lachnospirales	Lachnospiraceae	[Eubacterium] ventriosum group	0	0	0	58
Bacteria	Firmicutes	Clostridia	Oscillospirales	Oscillospiraceae	Intestinimonas	0	0	0	58
Bacteria	Firmicutes	Clostridia	Lachnospirales	Lachnospiraceae	Lachnospiraceae NK4A136 group	0	57	0	0
Bacteria	Firmicutes	Bacilli	Erysipelotrichales	Erysipelotrichaceae	Faecalibaculum	0	57	0	0
Bacteria	Firmicutes	Clostridia	Oscillospirales	Oscillospiraceae	Colidextribacter	0	0	0	57
Bacteria	Firmicutes	Bacilli	Bacillales	Planococcaceae	Sporosarcina	56	0	0	0
Bacteria	Firmicutes	Bacilli	Staphylococcales	Staphylococcaceae	Staphylococcus	0	56	0	0
Bacteria	Firmicutes	Clostridia	Lachnospirales	Lachnospiraceae	[Eubacterium] xylanophilum group	0	56	0	0
Bacteria	Firmicutes	Bacilli	Lactobacillales	Enterococcaceae	NA	0	0	56	0
Bacteria	Firmicutes	Clostridia	Lachnospirales	Lachnospiraceae	[Eubacterium] xylanophilum group	0	55	0	0
Bacteria	Firmicutes	Clostridia	Lachnospirales	Lachnospiraceae	[Eubacterium] ventriosum group	0	55	0	0
Bacteria	Firmicutes	Bacilli	Lactobacillales	Enterococcaceae	NA	54	0	0	0
Bacteria	Firmicutes	Clostridia	Lachnospirales	Lachnospiraceae	Lachnospiraceae NK4A136 group	54	0	0	0
Bacteria	Firmicutes	Bacilli	Lactobacillales	Enterococcaceae	NA	0	54	0	0
Bacteria	Firmicutes	Clostridia	Peptostreptococcales-Tissierellales	Peptostreptococcaceae	NA	0	0	54	0
Bacteria	Firmicutes	Bacilli	Lactobacillales	Enterococcaceae	NA	53	0	0	0
Bacteria	Firmicutes	Bacilli	Bacillales	Planococcaceae	Sporosarcina	52	0	0	0
Bacteria	Firmicutes	Bacilli	Bacillales	Planococcaceae	NA	52	0	0	0
Bacteria	Firmicutes	Bacilli	Bacillales	Planococcaceae	Sporosarcina	52	0	0	0
Bacteria	Firmicutes	Clostridia	Lachnospirales	Lachnospiraceae	NA	0	0	0	52
Bacteria	Firmicutes	Bacilli	Staphylococcales	Staphylococcaceae	NA	0	0	0	52
Bacteria	Firmicutes	Bacilli	Lactobacillales	Carnobacteriaceae	NA	0	0	0	52
Bacteria	Firmicutes	Clostridia	Lachnospirales	Lachnospiraceae	[Eubacterium] ventriosum group	51	0	0	0
Bacteria	Firmicutes	Bacilli	Lactobacillales	Enterococcaceae	NA	0	51	0	0
Bacteria	Actinobacteriota	Coriobacteriia	Coriobacteriales	Eggerthellaceae	Parvibacter	0	51	0	0
Bacteria	Firmicutes	Clostridia	Peptostreptococcales-Tissierellales	Peptostreptococcaceae	Romboutsia	0	51	0	0
Bacteria	Firmicutes	Bacilli	Lactobacillales	Carnobacteriaceae	NA	0	0	0	51
Bacteria	Firmicutes	Bacilli	Bacillales	Planococcaceae	Sporosarcina	50	0	0	0
Bacteria	Bacteroidota	Bacteroidia	Bacteroidales	Muribaculaceae	NA	0	50	0	0
Bacteria	Firmicutes	Bacilli	Staphylococcales	Staphylococcaceae	Staphylococcus	0	50	0	0
Bacteria	Firmicutes	Clostridia	Clostridiales	Clostridiaceae	Clostridium sensu stricto 1	0	0	0	50
Bacteria	Firmicutes	Clostridia	Lachnospirales	Lachnospiraceae	NA	0	49	0	0
Bacteria	Actinobacteriota	Coriobacteriia	Coriobacteriales	Eggerthellaceae	Parvibacter	0	0	49	0
Bacteria	Firmicutes	Bacilli	Staphylococcales	Staphylococcaceae	NA	0	0	0	49
Bacteria	Firmicutes	Bacilli	Staphylococcales	Staphylococcaceae	NA	48	0	0	0
Bacteria	Bacteroidota	Bacteroidia	Bacteroidales	Muribaculaceae	NA	26	0	0	22
Bacteria	Firmicutes	Bacilli	Erysipelotrichales	Erysipelotrichaceae	Faecalibaculum	0	48	0	0
Bacteria	Firmicutes	Clostridia	Lachnospirales	Lachnospiraceae	NA	0	0	0	48
Bacteria	Firmicutes	Bacilli	Lactobacillales	Carnobacteriaceae	NA	0	0	0	48
Bacteria	Firmicutes	Clostridia	Lachnospirales	Lachnospiraceae	Lachnospiraceae NK4A136 group	0	0	0	47
Bacteria	Firmicutes	Bacilli	Bacillales	Planococcaceae	Sporosarcina	46	0	0	0
Bacteria	Firmicutes	Bacilli	Bacillales	Planococcaceae	Sporosarcina	46	0	0	0
Bacteria	Firmicutes	Bacilli	Lactobacillales	Enterococcaceae	Enterococcus	46	0	0	0
Bacteria	Firmicutes	Clostridia	Lachnospirales	Lachnospiraceae	Roseburia	0	46	0	0
Bacteria	Firmicutes	Bacilli	Lactobacillales	NA	NA	0	0	46	0
Bacteria	Firmicutes	Bacilli	Lactobacillales	NA	NA	0	0	46	0
Bacteria	Firmicutes	Bacilli	Bacillales	Planococcaceae	Sporosarcina	0	0	0	46
Bacteria	Firmicutes	Clostridia	Lachnospirales	Lachnospiraceae	Lachnospiraceae NK4A136 group	0	0	0	46
Bacteria	Firmicutes	Bacilli	Erysipelotrichales	Erysipelotrichaceae	Faecalibaculum	45	0	0	0
Bacteria	Firmicutes	Bacilli	Staphylococcales	Staphylococcaceae	Staphylococcus	0	45	0	0
Bacteria	Firmicutes	Bacilli	Staphylococcales	Staphylococcaceae	NA	0	45	0	0
Bacteria	Firmicutes	Bacilli	Staphylococcales	Staphylococcaceae	Staphylococcus	0	45	0	0
Bacteria	Firmicutes	Bacilli	Staphylococcales	Staphylococcaceae	Staphylococcus	0	45	0	0
Bacteria	Firmicutes	Clostridia	Lachnospirales	Lachnospiraceae	Lachnospiraceae NK4A136 group	0	0	0	45
Bacteria	Firmicutes	Clostridia	Oscillospirales	Oscillospiraceae	Intestinimonas	44	0	0	0
Bacteria	Firmicutes	Bacilli	Lactobacillales	Enterococcaceae	Enterococcus	44	0	0	0
Bacteria	Firmicutes	Bacilli	Staphylococcales	Staphylococcaceae	Staphylococcus	0	44	0	0
Bacteria	Firmicutes	Clostridia	Lachnospirales	Lachnospiraceae	Lachnospiraceae UCG-006	0	44	0	0
Bacteria	Firmicutes	Bacilli	Erysipelotrichales	Erysipelotrichaceae	Faecalibaculum	0	44	0	0
Bacteria	Firmicutes	Clostridia	Lachnospirales	Lachnospiraceae	NA	0	0	0	44
Bacteria	Firmicutes	Clostridia	Lachnospirales	Lachnospiraceae	Lachnospiraceae NK4A136 group	0	0	0	44
Bacteria	Firmicutes	Clostridia	Lachnospirales	Lachnospiraceae	[Eubacterium] ventriosum group	43	0	0	0
Bacteria	Firmicutes	Clostridia	Lachnospirales	Lachnospiraceae	Lachnospiraceae NK4A136 group	43	0	0	0
Bacteria	Firmicutes	Clostridia	Lachnospirales	Lachnospiraceae	[Eubacterium] ventriosum group	43	0	0	0
Bacteria	Firmicutes	Bacilli	Staphylococcales	Staphylococcaceae	Staphylococcus	0	43	0	0
Bacteria	Firmicutes	Clostridia	Oscillospirales	Oscillospiraceae	Intestinimonas	0	0	0	43
Bacteria	Firmicutes	Clostridia	Lachnospirales	Lachnospiraceae	[Eubacterium] ventriosum group	0	0	0	43
Bacteria	Firmicutes	Clostridia	Lachnospirales	Lachnospiraceae	NA	0	0	0	43
Bacteria	Actinobacteriota	Coriobacteriia	Coriobacteriales	Eggerthellaceae	Parvibacter	42	0	0	0
Bacteria	Firmicutes	Bacilli	Lactobacillales	NA	NA	42	0	0	0
Bacteria	Firmicutes	Clostridia	Lachnospirales	Lachnospiraceae	Lachnospiraceae NK4A136 group	0	0	42	0
Bacteria	Firmicutes	Clostridia	Lachnospirales	Lachnospiraceae	Lachnospiraceae NK4A136 group	0	0	0	42
Bacteria	Firmicutes	Bacilli	Bacillales	Planococcaceae	Sporosarcina	0	0	0	42
Bacteria	Firmicutes	Clostridia	Lachnospirales	Lachnospiraceae	Marvinbryantia	41	0	0	0
Bacteria	Bacteroidota	Bacteroidia	Bacteroidales	Muribaculaceae	NA	0	41	0	0
Bacteria	Firmicutes	Bacilli	Bacillales	Planococcaceae	NA	40	0	0	0
Bacteria	Firmicutes	Bacilli	Lactobacillales	Enterococcaceae	NA	0	40	0	0
Bacteria	Firmicutes	Bacilli	Staphylococcales	Staphylococcaceae	Staphylococcus	0	40	0	0
Bacteria	Firmicutes	Bacilli	Staphylococcales	Staphylococcaceae	Staphylococcus	0	40	0	0
Bacteria	Firmicutes	Bacilli	Staphylococcales	Staphylococcaceae	Staphylococcus	0	40	0	0
Bacteria	Firmicutes	Bacilli	Staphylococcales	Staphylococcaceae	Staphylococcus	0	40	0	0
Bacteria	Firmicutes	Bacilli	Lactobacillales	Lactobacillaceae	NA	0	0	40	0
Bacteria	Firmicutes	Bacilli	Lactobacillales	Carnobacteriaceae	NA	0	0	0	40
Bacteria	Firmicutes	Bacilli	NA	NA	NA	0	0	0	40
Bacteria	Firmicutes	Bacilli	Lactobacillales	Enterococcaceae	NA	39	0	0	0
Bacteria	Firmicutes	Bacilli	Lactobacillales	Carnobacteriaceae	NA	39	0	0	0
Bacteria	Firmicutes	Bacilli	Bacillales	Bacillaceae	NA	39	0	0	0
Bacteria	Firmicutes	Clostridia	Lachnospirales	Lachnospiraceae	Lachnospiraceae NK4A136 group	39	0	0	0
Bacteria	Firmicutes	Bacilli	Lactobacillales	Enterococcaceae	Enterococcus	39	0	0	0
Bacteria	Firmicutes	Bacilli	Staphylococcales	Staphylococcaceae	Staphylococcus	0	39	0	0
Bacteria	Firmicutes	Clostridia	Lachnospirales	Lachnospiraceae	[Eubacterium] ventriosum group	0	39	0	0
Bacteria	Firmicutes	Bacilli	Staphylococcales	Staphylococcaceae	NA	0	39	0	0
Bacteria	Firmicutes	Clostridia	Lachnospirales	Lachnospiraceae	Marvinbryantia	0	39	0	0
Bacteria	Firmicutes	Bacilli	Lactobacillales	Lactobacillaceae	NA	0	0	39	0
Bacteria	Firmicutes	Clostridia	Oscillospirales	Oscillospiraceae	NA	0	38	0	0
Bacteria	Actinobacteriota	Coriobacteriia	Coriobacteriales	Eggerthellaceae	Enterorhabdus	0	38	0	0
Bacteria	Firmicutes	Bacilli	Lactobacillales	Enterococcaceae	Enterococcus	0	0	38	0
Bacteria	Firmicutes	Bacilli	Bacillales	Planococcaceae	Sporosarcina	0	0	0	38
Bacteria	Firmicutes	Bacilli	Bacillales	Planococcaceae	Sporosarcina	0	0	0	38
Bacteria	Firmicutes	Bacilli	Staphylococcales	Staphylococcaceae	NA	0	0	0	38
Bacteria	Firmicutes	Bacilli	Bacillales	Bacillaceae	NA	37	0	0	0
Bacteria	Firmicutes	Bacilli	NA	NA	NA	37	0	0	0
Bacteria	Firmicutes	Bacilli	Bacillales	Planococcaceae	Sporosarcina	37	0	0	0
Bacteria	Firmicutes	Bacilli	Erysipelotrichales	Erysipelotrichaceae	Faecalibaculum	37	0	0	0
Bacteria	Firmicutes	Bacilli	Staphylococcales	Staphylococcaceae	Staphylococcus	0	37	0	0
Bacteria	Firmicutes	Bacilli	Lactobacillales	Lactobacillaceae	Lactobacillus	0	0	0	37
Bacteria	Bacteroidota	Bacteroidia	Bacteroidales	Muribaculaceae	NA	0	0	0	37
Bacteria	Actinobacteriota	Coriobacteriia	Coriobacteriales	Eggerthellaceae	Enterorhabdus	0	0	0	37
Bacteria	Firmicutes	Bacilli	Bacillales	Planococcaceae	Sporosarcina	36	0	0	0
Bacteria	Firmicutes	Bacilli	Lactobacillales	Enterococcaceae	NA	36	0	0	0
Bacteria	Firmicutes	Bacilli	Erysipelotrichales	Erysipelotrichaceae	Faecalibaculum	0	36	0	0
Bacteria	Firmicutes	Clostridia	Lachnospirales	Lachnospiraceae	[Eubacterium] ventriosum group	0	36	0	0
Bacteria	Bacteroidota	Bacteroidia	Bacteroidales	Muribaculaceae	NA	0	36	0	0
Bacteria	Firmicutes	Bacilli	Lactobacillales	Carnobacteriaceae	NA	0	0	0	36
Bacteria	Firmicutes	Bacilli	Lactobacillales	Carnobacteriaceae	Atopostipes	35	0	0	0
Bacteria	Firmicutes	Bacilli	Bacillales	Planococcaceae	Sporosarcina	35	0	0	0
Bacteria	Firmicutes	Bacilli	Bacillales	NA	NA	35	0	0	0
Bacteria	Firmicutes	Bacilli	Bacillales	NA	NA	35	0	0	0
Bacteria	Firmicutes	Bacilli	Bacillales	NA	NA	35	0	0	0
Bacteria	Firmicutes	Bacilli	Staphylococcales	Staphylococcaceae	NA	0	35	0	0
Bacteria	Actinobacteriota	Coriobacteriia	Coriobacteriales	Eggerthellaceae	Enterorhabdus	0	0	35	0
Bacteria	Firmicutes	Bacilli	Lactobacillales	Lactobacillaceae	NA	0	0	35	0
Bacteria	Firmicutes	Bacilli	Lactobacillales	Carnobacteriaceae	NA	0	0	35	0
Bacteria	Firmicutes	Bacilli	Lactobacillales	Carnobacteriaceae	NA	0	0	0	35
Bacteria	Actinobacteriota	Coriobacteriia	Coriobacteriales	Eggerthellaceae	Parvibacter	34	0	0	0
Bacteria	Firmicutes	Bacilli	Bacillales	NA	NA	34	0	0	0
Bacteria	Firmicutes	Bacilli	Bacillales	Planococcaceae	Sporosarcina	34	0	0	0
Bacteria	Firmicutes	Bacilli	Bacillales	Planococcaceae	NA	34	0	0	0
Bacteria	Firmicutes	Bacilli	Staphylococcales	Staphylococcaceae	NA	0	34	0	0
Bacteria	Firmicutes	Bacilli	Lactobacillales	Enterococcaceae	NA	0	34	0	0
Bacteria	Firmicutes	Bacilli	Lactobacillales	Enterococcaceae	NA	0	34	0	0
Bacteria	Firmicutes	Clostridia	Lachnospirales	Lachnospiraceae	NA	0	34	0	0
Bacteria	Firmicutes	Bacilli	Lactobacillales	Lactobacillaceae	NA	0	0	34	0
Bacteria	Firmicutes	Bacilli	Lactobacillales	Enterococcaceae	Enterococcus	0	0	34	0
Bacteria	Firmicutes	Bacilli	Lactobacillales	Carnobacteriaceae	Atopostipes	0	0	34	0
Bacteria	Firmicutes	Bacilli	Lactobacillales	Lactobacillaceae	NA	0	0	34	0
Bacteria	Firmicutes	Bacilli	Lactobacillales	Carnobacteriaceae	Atopostipes	0	0	0	34
Bacteria	Firmicutes	Bacilli	Bacillales	NA	NA	33	0	0	0
Bacteria	Firmicutes	Bacilli	Lactobacillales	NA	NA	33	0	0	0
Bacteria	Firmicutes	Bacilli	Erysipelotrichales	Erysipelotrichaceae	Faecalibaculum	0	33	0	0
Bacteria	Firmicutes	Bacilli	Staphylococcales	Staphylococcaceae	NA	0	33	0	0
Bacteria	Firmicutes	Bacilli	Erysipelotrichales	Erysipelotrichaceae	Faecalibaculum	0	33	0	0
Bacteria	Firmicutes	Clostridia	Lachnospirales	Lachnospiraceae	NA	0	33	0	0
Bacteria	Firmicutes	Bacilli	Lactobacillales	Lactobacillaceae	NA	0	0	33	0
Bacteria	Firmicutes	Bacilli	Bacillales	Planococcaceae	Sporosarcina	0	0	0	33
Bacteria	Firmicutes	Clostridia	Lachnospirales	Lachnospiraceae	NA	0	0	0	33
Bacteria	Firmicutes	Bacilli	Erysipelotrichales	Erysipelotrichaceae	Turicibacter	32	0	0	0
Bacteria	Firmicutes	Clostridia	Lachnospirales	Lachnospiraceae	A2	0	32	0	0
Bacteria	Firmicutes	Bacilli	Staphylococcales	Staphylococcaceae	Staphylococcus	0	32	0	0
Bacteria	Firmicutes	Bacilli	Erysipelotrichales	Erysipelotrichaceae	Turicibacter	0	10	10	12
Bacteria	Firmicutes	Bacilli	Lactobacillales	Enterococcaceae	Enterococcus	0	0	32	0
Bacteria	Firmicutes	Bacilli	Lactobacillales	Lactobacillaceae	NA	0	0	32	0
Bacteria	Firmicutes	Bacilli	Lactobacillales	Enterococcaceae	NA	0	0	32	0
Bacteria	Firmicutes	Bacilli	Staphylococcales	Staphylococcaceae	NA	31	0	0	0
Bacteria	Firmicutes	Bacilli	Bacillales	Planococcaceae	Sporosarcina	31	0	0	0
Bacteria	Firmicutes	Bacilli	Lactobacillales	Enterococcaceae	NA	0	31	0	0
Bacteria	Firmicutes	Bacilli	Lactobacillales	Enterococcaceae	NA	0	31	0	0
Bacteria	Firmicutes	Bacilli	Staphylococcales	Staphylococcaceae	NA	0	31	0	0
Bacteria	Firmicutes	Bacilli	NA	NA	NA	0	0	31	0
Bacteria	Firmicutes	Bacilli	Staphylococcales	Staphylococcaceae	NA	0	0	31	0
Bacteria	Firmicutes	Bacilli	Lactobacillales	Enterococcaceae	Enterococcus	0	0	31	0
Bacteria	Firmicutes	Clostridia	Lachnospirales	Lachnospiraceae	NA	0	0	0	31
Bacteria	Firmicutes	Bacilli	Lactobacillales	Carnobacteriaceae	Atopostipes	30	0	0	0
Bacteria	Bacteroidota	Bacteroidia	Bacteroidales	Muribaculaceae	NA	30	0	0	0
Bacteria	Firmicutes	Bacilli	Lactobacillales	Carnobacteriaceae	NA	30	0	0	0
Bacteria	Firmicutes	Bacilli	Staphylococcales	Staphylococcaceae	Staphylococcus	11	19	0	0
Bacteria	Actinobacteriota	Coriobacteriia	Coriobacteriales	Eggerthellaceae	Asaccharobacter	0	30	0	0
Bacteria	Firmicutes	Bacilli	Erysipelotrichales	Erysipelotrichaceae	Turicibacter	0	30	0	0
Bacteria	Firmicutes	Bacilli	Lactobacillales	Enterococcaceae	NA	0	30	0	0
Bacteria	Bacteroidota	Bacteroidia	Bacteroidales	Muribaculaceae	NA	0	30	0	0
Bacteria	Firmicutes	Clostridia	Lachnospirales	Lachnospiraceae	Lachnospiraceae NK4A136 group	0	30	0	0
Bacteria	Firmicutes	Bacilli	Lactobacillales	Carnobacteriaceae	NA	0	30	0	0
Bacteria	Firmicutes	Bacilli	Staphylococcales	Staphylococcaceae	Staphylococcus	0	30	0	0
Bacteria	Firmicutes	Bacilli	Lactobacillales	Enterococcaceae	Enterococcus	0	0	30	0
Bacteria	Firmicutes	Bacilli	Lactobacillales	Enterococcaceae	NA	0	0	30	0
Bacteria	Firmicutes	Bacilli	Erysipelotrichales	Erysipelotrichaceae	Turicibacter	0	0	0	30
Bacteria	Firmicutes	Bacilli	Bacillales	Bacillaceae	NA	29	0	0	0
Bacteria	Firmicutes	Bacilli	Staphylococcales	Staphylococcaceae	Staphylococcus	29	0	0	0
Bacteria	Firmicutes	Clostridia	Oscillospirales	Oscillospiraceae	Colidextribacter	29	0	0	0
Bacteria	Firmicutes	Bacilli	Lactobacillales	NA	NA	29	0	0	0
Bacteria	Firmicutes	Bacilli	Lactobacillales	Lactobacillaceae	NA	0	29	0	0
Bacteria	Bacteroidota	Bacteroidia	Bacteroidales	Muribaculaceae	NA	0	29	0	0
Bacteria	Firmicutes	Bacilli	Lactobacillales	Enterococcaceae	NA	0	29	0	0
Bacteria	Firmicutes	Bacilli	Erysipelotrichales	Erysipelotrichaceae	Faecalibaculum	0	29	0	0
Bacteria	Firmicutes	Bacilli	Staphylococcales	Staphylococcaceae	Staphylococcus	0	29	0	0
Bacteria	Firmicutes	Bacilli	NA	NA	NA	0	0	29	0
Bacteria	Firmicutes	Clostridia	Lachnospirales	Lachnospiraceae	[Eubacterium] xylanophilum group	0	0	29	0
Bacteria	Firmicutes	Bacilli	Lactobacillales	Enterococcaceae	Enterococcus	0	0	29	0
Bacteria	Firmicutes	Clostridia	Lachnospirales	Lachnospiraceae	NA	0	0	0	29
Bacteria	Firmicutes	Bacilli	Lactobacillales	Carnobacteriaceae	NA	0	0	0	29
Bacteria	Firmicutes	Bacilli	Bacillales	Planococcaceae	Sporosarcina	28	0	0	0
Bacteria	Firmicutes	Bacilli	Erysipelotrichales	Erysipelotrichaceae	Faecalibaculum	28	0	0	0
Bacteria	Firmicutes	Bacilli	Bacillales	Planococcaceae	Sporosarcina	28	0	0	0
Bacteria	Firmicutes	Bacilli	Lactobacillales	Carnobacteriaceae	NA	28	0	0	0
Bacteria	Firmicutes	Bacilli	Lactobacillales	Enterococcaceae	Enterococcus	28	0	0	0
Bacteria	Firmicutes	Bacilli	Bacillales	Planococcaceae	Sporosarcina	28	0	0	0
Bacteria	Firmicutes	Bacilli	Lactobacillales	Enterococcaceae	NA	0	28	0	0
Bacteria	Firmicutes	Bacilli	Lactobacillales	Enterococcaceae	NA	0	28	0	0
Bacteria	Firmicutes	Bacilli	Lactobacillales	Carnobacteriaceae	NA	0	28	0	0
Bacteria	Firmicutes	Clostridia	Lachnospirales	Lachnospiraceae	Marvinbryantia	0	28	0	0
Bacteria	Firmicutes	Bacilli	Lactobacillales	Enterococcaceae	NA	0	28	0	0
Bacteria	Firmicutes	Bacilli	Lactobacillales	Enterococcaceae	Enterococcus	0	0	28	0
Bacteria	Firmicutes	Bacilli	Erysipelotrichales	Erysipelotrichaceae	Turicibacter	0	0	28	0
Bacteria	Firmicutes	Bacilli	Lactobacillales	Lactobacillaceae	Lactobacillus	0	0	28	0
Bacteria	Firmicutes	Bacilli	Lactobacillales	Lactobacillaceae	NA	0	0	28	0
Bacteria	Firmicutes	Bacilli	NA	NA	NA	0	0	0	28
Bacteria	Firmicutes	Bacilli	Erysipelotrichales	Erysipelotrichaceae	Turicibacter	0	0	0	28
Bacteria	Firmicutes	Bacilli	NA	NA	NA	0	0	0	28
Bacteria	Firmicutes	Bacilli	Bacillales	NA	NA	27	0	0	0
Bacteria	Firmicutes	Bacilli	Lactobacillales	Enterococcaceae	Enterococcus	0	27	0	0
Bacteria	Firmicutes	Bacilli	Staphylococcales	Staphylococcaceae	Staphylococcus	0	27	0	0
Bacteria	Firmicutes	Bacilli	Lactobacillales	NA	NA	0	27	0	0
Bacteria	Bacteroidota	Bacteroidia	Bacteroidales	Muribaculaceae	NA	0	27	0	0
Bacteria	Firmicutes	Bacilli	Lactobacillales	Lactobacillaceae	NA	0	0	27	0
Bacteria	Firmicutes	NA	NA	NA	NA	0	0	27	0
Bacteria	Firmicutes	Bacilli	Lactobacillales	Carnobacteriaceae	NA	0	0	0	27
Bacteria	Firmicutes	Clostridia	Lachnospirales	Lachnospiraceae	NA	0	0	0	27
Bacteria	Firmicutes	Clostridia	Peptostreptococcales-Tissierellales	Peptostreptococcaceae	Romboutsia	0	0	0	27
Bacteria	Firmicutes	Bacilli	Bacillales	Planococcaceae	Sporosarcina	26	0	0	0
Bacteria	Firmicutes	Bacilli	NA	NA	NA	26	0	0	0
Bacteria	Firmicutes	Bacilli	Lactobacillales	NA	NA	26	0	0	0
Bacteria	Firmicutes	Bacilli	Bacillales	Bacillaceae	NA	26	0	0	0
Bacteria	Firmicutes	Bacilli	Bacillales	Planococcaceae	Sporosarcina	26	0	0	0
Bacteria	Firmicutes	Bacilli	Staphylococcales	Staphylococcaceae	Staphylococcus	0	26	0	0
Bacteria	Firmicutes	Bacilli	Lactobacillales	Enterococcaceae	NA	0	26	0	0
Bacteria	Firmicutes	Bacilli	Lactobacillales	NA	NA	0	26	0	0
Bacteria	Firmicutes	Clostridia	Lachnospirales	Lachnospiraceae	[Eubacterium] ventriosum group	0	26	0	0
Bacteria	Firmicutes	Bacilli	Lactobacillales	NA	NA	0	26	0	0
Bacteria	Firmicutes	Bacilli	Staphylococcales	Staphylococcaceae	Staphylococcus	0	26	0	0
Bacteria	Firmicutes	Clostridia	Oscillospirales	Oscillospiraceae	Oscillibacter	0	26	0	0
Bacteria	Firmicutes	Bacilli	Lactobacillales	Enterococcaceae	Enterococcus	0	26	0	0
Bacteria	Firmicutes	Clostridia	Lachnospirales	Lachnospiraceae	[Eubacterium] ventriosum group	0	26	0	0
Bacteria	Firmicutes	Bacilli	Lactobacillales	Carnobacteriaceae	Atopostipes	0	26	0	0
Bacteria	Firmicutes	Bacilli	Lactobacillales	Lactobacillaceae	NA	0	0	26	0
Bacteria	Firmicutes	Bacilli	Erysipelotrichales	Erysipelotrichaceae	Turicibacter	0	0	26	0
Bacteria	Firmicutes	Bacilli	Staphylococcales	Staphylococcaceae	NA	0	0	26	0
Bacteria	Firmicutes	Bacilli	Erysipelotrichales	Erysipelotrichaceae	Turicibacter	0	0	0	26
Bacteria	Firmicutes	Bacilli	Lactobacillales	Carnobacteriaceae	NA	0	0	0	26
Bacteria	Firmicutes	Clostridia	Lachnospirales	Lachnospiraceae	NA	0	0	0	26
Bacteria	Firmicutes	Bacilli	Staphylococcales	Staphylococcaceae	NA	0	0	0	26
Bacteria	Firmicutes	Bacilli	Erysipelotrichales	Erysipelotrichaceae	Faecalibaculum	0	0	0	26
Bacteria	Firmicutes	Bacilli	Lactobacillales	Enterococcaceae	NA	0	0	0	26
Bacteria	Firmicutes	Bacilli	Lactobacillales	Carnobacteriaceae	Atopostipes	25	0	0	0
Bacteria	Firmicutes	Bacilli	Bacillales	Bacillaceae	NA	25	0	0	0
Bacteria	Firmicutes	Clostridia	Lachnospirales	Lachnospiraceae	NA	25	0	0	0
Bacteria	Firmicutes	Bacilli	Staphylococcales	Staphylococcaceae	NA	25	0	0	0
Bacteria	Firmicutes	Clostridia	Lachnospirales	Lachnospiraceae	[Eubacterium] ventriosum group	25	0	0	0
Bacteria	Actinobacteriota	Coriobacteriia	Coriobacteriales	Eggerthellaceae	Enterorhabdus	25	0	0	0
Bacteria	Firmicutes	Bacilli	Bacillales	NA	NA	25	0	0	0
Bacteria	Bacteroidota	Bacteroidia	Bacteroidales	Muribaculaceae	NA	0	25	0	0
Bacteria	Firmicutes	Bacilli	Lactobacillales	Lactobacillaceae	Lactobacillus	0	25	0	0
Bacteria	Firmicutes	Bacilli	Staphylococcales	Staphylococcaceae	Staphylococcus	0	25	0	0
Bacteria	Firmicutes	Bacilli	Lactobacillales	NA	NA	0	25	0	0
Bacteria	Firmicutes	Bacilli	Lactobacillales	Carnobacteriaceae	NA	0	25	0	0
Bacteria	Firmicutes	Clostridia	Peptostreptococcales-Tissierellales	NA	NA	0	25	0	0
Bacteria	Firmicutes	Clostridia	Lachnospirales	Lachnospiraceae	NA	0	25	0	0
Bacteria	Firmicutes	Clostridia	Peptostreptococcales-Tissierellales	Peptostreptococcaceae	Romboutsia	0	25	0	0
Bacteria	Firmicutes	Bacilli	Staphylococcales	Staphylococcaceae	Staphylococcus	0	25	0	0
Bacteria	Firmicutes	Bacilli	Lactobacillales	Lactobacillaceae	NA	0	25	0	0
Bacteria	Firmicutes	Bacilli	Lactobacillales	Enterococcaceae	Enterococcus	0	0	25	0
Bacteria	Firmicutes	Bacilli	Staphylococcales	Staphylococcaceae	NA	0	0	25	0
Bacteria	Firmicutes	Bacilli	Lactobacillales	Carnobacteriaceae	NA	0	0	25	0
Bacteria	Firmicutes	Bacilli	Staphylococcales	Staphylococcaceae	NA	0	0	25	0
Bacteria	Firmicutes	Bacilli	Bacillales	Planococcaceae	NA	0	0	0	25
Bacteria	Actinobacteriota	Coriobacteriia	Coriobacteriales	Eggerthellaceae	Parvibacter	0	0	0	25
Bacteria	Firmicutes	Clostridia	Lachnospirales	Lachnospiraceae	Lachnospiraceae UCG-008	0	0	0	25
Bacteria	Firmicutes	Bacilli	Erysipelotrichales	Erysipelotrichaceae	Turicibacter	0	0	0	25
Bacteria	Firmicutes	Bacilli	Bacillales	Planococcaceae	Sporosarcina	24	0	0	0
Bacteria	Firmicutes	Bacilli	Lactobacillales	Carnobacteriaceae	NA	24	0	0	0
Bacteria	Firmicutes	Bacilli	Bacillales	Bacillaceae	NA	24	0	0	0
Bacteria	Firmicutes	Clostridia	Lachnospirales	Lachnospiraceae	NA	24	0	0	0
Bacteria	Firmicutes	Bacilli	Lactobacillales	Carnobacteriaceae	NA	24	0	0	0
Bacteria	Firmicutes	Bacilli	Bacillales	Planococcaceae	Sporosarcina	24	0	0	0
Bacteria	Firmicutes	Bacilli	Lactobacillales	Carnobacteriaceae	NA	0	24	0	0
Bacteria	Firmicutes	Bacilli	Staphylococcales	Staphylococcaceae	Staphylococcus	0	24	0	0
Bacteria	Firmicutes	Bacilli	NA	NA	NA	0	24	0	0
Bacteria	Firmicutes	Bacilli	Lactobacillales	Enterococcaceae	NA	0	24	0	0
Bacteria	Firmicutes	Bacilli	Staphylococcales	Staphylococcaceae	Staphylococcus	0	24	0	0
Bacteria	Firmicutes	Bacilli	Lactobacillales	Enterococcaceae	Enterococcus	0	0	24	0
Bacteria	Firmicutes	Bacilli	Staphylococcales	Staphylococcaceae	NA	0	0	24	0
Bacteria	Firmicutes	Bacilli	Erysipelotrichales	Erysipelotrichaceae	Turicibacter	0	0	24	0
Bacteria	Firmicutes	Bacilli	Lactobacillales	Enterococcaceae	NA	0	0	24	0
Bacteria	Firmicutes	Bacilli	Staphylococcales	Staphylococcaceae	NA	0	0	24	0
Bacteria	Firmicutes	Bacilli	Erysipelotrichales	Erysipelotrichaceae	Faecalibaculum	0	0	0	24
Bacteria	Firmicutes	Bacilli	Staphylococcales	Staphylococcaceae	NA	0	0	0	24
Bacteria	Firmicutes	Clostridia	Lachnospirales	Lachnospiraceae	NA	0	0	0	24
Bacteria	Firmicutes	Bacilli	Erysipelotrichales	Erysipelotrichaceae	Turicibacter	0	0	0	24
Bacteria	Firmicutes	Clostridia	Lachnospirales	Lachnospiraceae	NA	0	0	0	24
Bacteria	Firmicutes	Clostridia	Lachnospirales	Lachnospiraceae	Lachnospiraceae UCG-006	23	0	0	0
Bacteria	Firmicutes	Clostridia	Peptostreptococcales-Tissierellales	NA	NA	23	0	0	0
Bacteria	Firmicutes	Bacilli	Bacillales	Planococcaceae	Sporosarcina	23	0	0	0
Bacteria	Firmicutes	Bacilli	Lactobacillales	Enterococcaceae	Enterococcus	23	0	0	0
Bacteria	Firmicutes	Bacilli	Bacillales	Planococcaceae	Sporosarcina	23	0	0	0
Bacteria	Firmicutes	Clostridia	Oscillospirales	Oscillospiraceae	Intestinimonas	23	0	0	0
Bacteria	Firmicutes	Bacilli	Staphylococcales	Staphylococcaceae	Staphylococcus	23	0	0	0
Bacteria	Firmicutes	Bacilli	Bacillales	NA	NA	23	0	0	0
Bacteria	Firmicutes	Bacilli	Bacillales	Planococcaceae	Sporosarcina	23	0	0	0
Bacteria	Firmicutes	Bacilli	Bacillales	Planococcaceae	Sporosarcina	23	0	0	0
Bacteria	Firmicutes	Bacilli	Lactobacillales	Lactobacillaceae	NA	23	0	0	0
Bacteria	Firmicutes	Bacilli	Lactobacillales	Enterococcaceae	Enterococcus	3	15	5	0
Bacteria	Actinobacteriota	Coriobacteriia	Coriobacteriales	Eggerthellaceae	Asaccharobacter	0	23	0	0
Bacteria	Firmicutes	Bacilli	Lactobacillales	Carnobacteriaceae	Atopostipes	0	23	0	0
Bacteria	Firmicutes	Bacilli	Lactobacillales	Enterococcaceae	NA	0	23	0	0
Bacteria	Firmicutes	Bacilli	Lactobacillales	Carnobacteriaceae	Atopostipes	0	23	0	0
Bacteria	Firmicutes	Bacilli	Lactobacillales	Lactobacillaceae	NA	0	23	0	0
Bacteria	Firmicutes	Bacilli	Lactobacillales	Carnobacteriaceae	NA	0	23	0	0
Bacteria	Firmicutes	Clostridia	Peptostreptococcales-Tissierellales	Peptostreptococcaceae	NA	0	23	0	0
Bacteria	Firmicutes	Clostridia	Lachnospirales	Lachnospiraceae	NA	0	23	0	0
Bacteria	Firmicutes	Bacilli	Lactobacillales	Enterococcaceae	Enterococcus	0	0	23	0
Bacteria	Firmicutes	Bacilli	Staphylococcales	Staphylococcaceae	NA	0	0	23	0
Bacteria	Firmicutes	Bacilli	Erysipelotrichales	Erysipelotrichaceae	Turicibacter	0	0	23	0
Bacteria	Firmicutes	Bacilli	Erysipelotrichales	Erysipelotrichaceae	Turicibacter	0	0	23	0
Bacteria	Firmicutes	Bacilli	Staphylococcales	Staphylococcaceae	NA	0	0	23	0
Bacteria	Firmicutes	Bacilli	Lactobacillales	Carnobacteriaceae	NA	0	0	0	23
Bacteria	Firmicutes	Bacilli	Staphylococcales	Staphylococcaceae	NA	0	0	0	23
Bacteria	Firmicutes	Clostridia	Peptostreptococcales-Tissierellales	Peptostreptococcaceae	NA	0	0	0	23
Bacteria	Firmicutes	Bacilli	Lactobacillales	Carnobacteriaceae	NA	0	0	0	23
Bacteria	Firmicutes	Bacilli	Bacillales	Planococcaceae	Sporosarcina	0	0	0	23
Bacteria	Firmicutes	Clostridia	Oscillospirales	Oscillospiraceae	NA	0	0	0	23
Bacteria	Firmicutes	Bacilli	Erysipelotrichales	Erysipelotrichaceae	Faecalibaculum	0	0	0	23
Bacteria	Bacteroidota	Bacteroidia	Bacteroidales	Muribaculaceae	NA	22	0	0	0
Bacteria	Firmicutes	Bacilli	Lactobacillales	Carnobacteriaceae	Atopostipes	22	0	0	0
Bacteria	Firmicutes	Bacilli	Bacillales	Planococcaceae	Sporosarcina	22	0	0	0
Bacteria	Bacteroidota	Bacteroidia	Bacteroidales	Muribaculaceae	NA	22	0	0	0
Bacteria	Firmicutes	Bacilli	Bacillales	Planococcaceae	Sporosarcina	22	0	0	0
Bacteria	Firmicutes	Bacilli	Bacillales	NA	NA	22	0	0	0
Bacteria	Firmicutes	Clostridia	Lachnospirales	Lachnospiraceae	Lachnospiraceae NK4A136 group	22	0	0	0
Bacteria	Firmicutes	Bacilli	Lactobacillales	NA	NA	22	0	0	0
Bacteria	Firmicutes	Bacilli	Staphylococcales	Staphylococcaceae	NA	0	22	0	0
Bacteria	Firmicutes	Bacilli	Lactobacillales	Lactobacillaceae	NA	0	22	0	0
Bacteria	Actinobacteriota	Coriobacteriia	Coriobacteriales	Eggerthellaceae	Adlercreutzia	0	22	0	0
Bacteria	Firmicutes	Bacilli	Lactobacillales	Enterococcaceae	NA	0	22	0	0
Bacteria	Firmicutes	Bacilli	Lactobacillales	Enterococcaceae	NA	0	22	0	0
Bacteria	Firmicutes	Bacilli	Lactobacillales	NA	NA	0	22	0	0
Bacteria	Firmicutes	Bacilli	Lactobacillales	Lactobacillaceae	NA	0	22	0	0
Bacteria	Firmicutes	Bacilli	Lactobacillales	Enterococcaceae	NA	0	22	0	0
Bacteria	Firmicutes	Bacilli	Staphylococcales	Staphylococcaceae	NA	0	22	0	0
Bacteria	Firmicutes	Bacilli	Lactobacillales	Enterococcaceae	NA	0	0	22	0
Bacteria	Firmicutes	Bacilli	Lactobacillales	Enterococcaceae	Enterococcus	0	0	22	0
Bacteria	Firmicutes	Bacilli	Lactobacillales	Enterococcaceae	Enterococcus	0	0	22	0
Bacteria	Firmicutes	Bacilli	Erysipelotrichales	Erysipelotrichaceae	Turicibacter	0	0	22	0
Bacteria	Firmicutes	Bacilli	Erysipelotrichales	Erysipelotrichaceae	Turicibacter	0	0	22	0
Bacteria	NA	NA	NA	NA	NA	0	0	22	0
Bacteria	Firmicutes	Bacilli	NA	NA	NA	0	0	22	0
Bacteria	Firmicutes	Bacilli	Lactobacillales	NA	NA	0	0	22	0
Bacteria	Firmicutes	Bacilli	Lactobacillales	Enterococcaceae	NA	0	0	22	0
Bacteria	Firmicutes	Bacilli	Staphylococcales	Staphylococcaceae	NA	0	0	22	0
Bacteria	Firmicutes	Bacilli	Erysipelotrichales	Erysipelotrichaceae	Turicibacter	0	0	22	0
Bacteria	Firmicutes	Bacilli	Lactobacillales	Lactobacillaceae	NA	0	0	22	0
Bacteria	Firmicutes	Bacilli	Staphylococcales	Staphylococcaceae	NA	0	0	22	0
Bacteria	Firmicutes	Bacilli	Bacillales	NA	NA	0	0	0	22
Bacteria	Firmicutes	Bacilli	Lactobacillales	Carnobacteriaceae	Atopostipes	0	0	0	22
Bacteria	Firmicutes	Bacilli	Erysipelotrichales	Erysipelotrichaceae	Faecalibaculum	0	0	0	22
Bacteria	Verrucomicrobiota	Verrucomicrobiae	Verrucomicrobiales	Akkermansiaceae	Akkermansia	0	0	0	22
Bacteria	Firmicutes	Bacilli	Staphylococcales	Staphylococcaceae	NA	0	0	0	22
Bacteria	Firmicutes	Bacilli	Lactobacillales	Carnobacteriaceae	NA	0	0	0	22
Bacteria	Firmicutes	Bacilli	Lactobacillales	Carnobacteriaceae	Atopostipes	21	0	0	0
Bacteria	Firmicutes	Bacilli	Bacillales	Planococcaceae	Sporosarcina	21	0	0	0
Bacteria	Firmicutes	Clostridia	Oscillospirales	Ruminococcaceae	Incertae Sedis	21	0	0	0
Bacteria	Firmicutes	Bacilli	Lactobacillales	Carnobacteriaceae	NA	21	0	0	0
Bacteria	Firmicutes	Bacilli	Bacillales	Planococcaceae	Sporosarcina	21	0	0	0
Bacteria	Firmicutes	Bacilli	Bacillales	Planococcaceae	Sporosarcina	21	0	0	0
Bacteria	Firmicutes	Clostridia	Oscillospirales	Ruminococcaceae	NA	21	0	0	0
Bacteria	Firmicutes	Bacilli	Lactobacillales	Enterococcaceae	Enterococcus	0	21	0	0
Bacteria	Firmicutes	Bacilli	Lactobacillales	Enterococcaceae	NA	0	21	0	0
Bacteria	Firmicutes	Bacilli	Lactobacillales	Carnobacteriaceae	Atopostipes	0	21	0	0
Bacteria	Firmicutes	Bacilli	Staphylococcales	Staphylococcaceae	Staphylococcus	0	21	0	0
Bacteria	Firmicutes	Bacilli	Lactobacillales	Lactobacillaceae	NA	0	21	0	0
Bacteria	Firmicutes	Bacilli	Lactobacillales	Lactobacillaceae	NA	0	21	0	0
Bacteria	Firmicutes	Bacilli	Lactobacillales	Enterococcaceae	Enterococcus	0	21	0	0
Bacteria	Firmicutes	Bacilli	Lactobacillales	Carnobacteriaceae	NA	0	21	0	0
Bacteria	Actinobacteriota	Coriobacteriia	Coriobacteriales	Eggerthellaceae	Asaccharobacter	0	21	0	0
Bacteria	Firmicutes	Bacilli	Lactobacillales	Carnobacteriaceae	NA	0	21	0	0
Bacteria	Firmicutes	Bacilli	Lactobacillales	Enterococcaceae	NA	0	21	0	0
Bacteria	Firmicutes	Bacilli	Erysipelotrichales	Erysipelotrichaceae	Turicibacter	0	21	0	0
Bacteria	Firmicutes	Bacilli	Lactobacillales	Lactobacillaceae	Lactobacillus	0	21	0	0
Bacteria	Firmicutes	Clostridia	Lachnospirales	Lachnospiraceae	NA	0	21	0	0
Bacteria	Firmicutes	Bacilli	Lactobacillales	Enterococcaceae	NA	0	21	0	0
Bacteria	Firmicutes	Bacilli	Lactobacillales	Enterococcaceae	Enterococcus	0	21	0	0
Bacteria	Firmicutes	Bacilli	Lactobacillales	Lactobacillaceae	NA	0	21	0	0
Bacteria	Firmicutes	Clostridia	Lachnospirales	Lachnospiraceae	NA	0	21	0	0
Bacteria	Firmicutes	Bacilli	Staphylococcales	Staphylococcaceae	NA	0	0	21	0
Bacteria	Firmicutes	Bacilli	Staphylococcales	Staphylococcaceae	NA	0	0	21	0
Bacteria	Firmicutes	Bacilli	Lactobacillales	Enterococcaceae	Enterococcus	0	0	21	0
Bacteria	Firmicutes	Bacilli	NA	NA	NA	0	0	21	0
Bacteria	Firmicutes	Bacilli	Lactobacillales	Enterococcaceae	NA	0	0	21	0
Bacteria	Firmicutes	Bacilli	Staphylococcales	Staphylococcaceae	NA	0	0	21	0
Bacteria	Firmicutes	Bacilli	NA	NA	NA	0	0	21	0
Bacteria	NA	NA	NA	NA	NA	0	0	21	0
Bacteria	Firmicutes	Bacilli	Erysipelotrichales	Erysipelotrichaceae	Turicibacter	0	0	0	21
Bacteria	Firmicutes	Bacilli	Erysipelotrichales	Erysipelotrichaceae	Turicibacter	0	0	0	21
Bacteria	Firmicutes	Bacilli	Bacillales	NA	NA	0	0	0	21
Bacteria	Bacteroidota	Bacteroidia	Bacteroidales	Muribaculaceae	NA	0	0	0	21
Bacteria	Firmicutes	Bacilli	Lactobacillales	Carnobacteriaceae	NA	0	0	0	21
Bacteria	Firmicutes	Bacilli	NA	NA	NA	0	0	0	21
Bacteria	Firmicutes	Bacilli	Lactobacillales	Carnobacteriaceae	Atopostipes	20	0	0	0
Bacteria	Firmicutes	Bacilli	Bacillales	Planococcaceae	Sporosarcina	20	0	0	0
Bacteria	Firmicutes	Bacilli	Erysipelotrichales	Erysipelotrichaceae	Faecalibaculum	20	0	0	0
Bacteria	Firmicutes	Bacilli	NA	NA	NA	20	0	0	0
Bacteria	Firmicutes	Bacilli	Lactobacillales	Carnobacteriaceae	Atopostipes	20	0	0	0
Bacteria	Firmicutes	Bacilli	Lactobacillales	Carnobacteriaceae	NA	20	0	0	0
Bacteria	Firmicutes	Bacilli	Bacillales	NA	NA	20	0	0	0
Bacteria	Firmicutes	Bacilli	Bacillales	Planococcaceae	Sporosarcina	20	0	0	0
Bacteria	Firmicutes	Bacilli	Bacillales	Planococcaceae	NA	20	0	0	0
Bacteria	Firmicutes	Bacilli	Staphylococcales	Staphylococcaceae	Staphylococcus	11	0	0	9
Bacteria	Firmicutes	Bacilli	Lactobacillales	NA	NA	0	20	0	0
Bacteria	Firmicutes	Bacilli	Erysipelotrichales	Erysipelotrichaceae	Turicibacter	0	20	0	0
Bacteria	Bacteroidota	Bacteroidia	Bacteroidales	Muribaculaceae	NA	0	20	0	0
Bacteria	Firmicutes	Bacilli	Lactobacillales	NA	NA	0	20	0	0
Bacteria	Firmicutes	Bacilli	Staphylococcales	Staphylococcaceae	Staphylococcus	0	20	0	0
Bacteria	Firmicutes	Bacilli	Lactobacillales	Enterococcaceae	Enterococcus	0	20	0	0
Bacteria	Firmicutes	Bacilli	Lactobacillales	NA	NA	0	20	0	0
Bacteria	Firmicutes	Bacilli	Lactobacillales	Carnobacteriaceae	Atopostipes	0	20	0	0
Bacteria	Firmicutes	Bacilli	Lactobacillales	Carnobacteriaceae	NA	0	20	0	0
Bacteria	Firmicutes	Bacilli	Lactobacillales	NA	NA	0	20	0	0
Bacteria	Firmicutes	Bacilli	Lactobacillales	Carnobacteriaceae	Atopostipes	0	20	0	0
Bacteria	Firmicutes	Bacilli	Staphylococcales	Staphylococcaceae	Staphylococcus	0	20	0	0
Bacteria	Firmicutes	Bacilli	Lactobacillales	Enterococcaceae	NA	0	20	0	0
Bacteria	Firmicutes	Bacilli	Lactobacillales	Lactobacillaceae	NA	0	20	0	0
Bacteria	Firmicutes	Bacilli	Lactobacillales	Carnobacteriaceae	Atopostipes	0	20	0	0
Bacteria	Firmicutes	Bacilli	Lactobacillales	Lactobacillaceae	Lactobacillus	0	20	0	0
Bacteria	Firmicutes	Bacilli	Lactobacillales	Lactobacillaceae	NA	0	20	0	0
Bacteria	Actinobacteriota	Coriobacteriia	Coriobacteriales	Eggerthellaceae	Asaccharobacter	0	20	0	0
Bacteria	Firmicutes	Bacilli	Staphylococcales	Staphylococcaceae	Staphylococcus	0	20	0	0
Bacteria	Firmicutes	Bacilli	Lactobacillales	Enterococcaceae	NA	0	0	20	0
Bacteria	Firmicutes	Bacilli	Lactobacillales	Enterococcaceae	Enterococcus	0	0	20	0
Bacteria	Firmicutes	Bacilli	Lactobacillales	Lactobacillaceae	Lactobacillus	0	0	20	0
Bacteria	Firmicutes	Bacilli	Lactobacillales	Enterococcaceae	Enterococcus	0	0	20	0
Bacteria	Firmicutes	Bacilli	Staphylococcales	Staphylococcaceae	NA	0	0	20	0
Bacteria	Firmicutes	Bacilli	Lactobacillales	Lactobacillaceae	NA	0	0	20	0
Bacteria	Firmicutes	Bacilli	Staphylococcales	Staphylococcaceae	NA	0	0	0	20
Bacteria	Firmicutes	Bacilli	Lactobacillales	NA	NA	0	0	0	20
Bacteria	Firmicutes	Bacilli	Erysipelotrichales	Erysipelotrichaceae	Turicibacter	0	0	0	20
Bacteria	Firmicutes	Bacilli	Lactobacillales	NA	NA	0	0	0	20
Bacteria	Firmicutes	Bacilli	Staphylococcales	Staphylococcaceae	Staphylococcus	0	0	0	20
Bacteria	Firmicutes	Bacilli	Erysipelotrichales	Erysipelotrichaceae	Turicibacter	0	0	0	20
Bacteria	Firmicutes	Bacilli	NA	NA	NA	0	0	0	20
Bacteria	Firmicutes	Bacilli	NA	NA	NA	0	0	0	20
Bacteria	Firmicutes	Bacilli	Lactobacillales	Carnobacteriaceae	NA	19	0	0	0
Bacteria	Firmicutes	Bacilli	Staphylococcales	Staphylococcaceae	Staphylococcus	19	0	0	0
Bacteria	Firmicutes	Bacilli	Bacillales	Planococcaceae	Sporosarcina	19	0	0	0
Bacteria	Firmicutes	Bacilli	Bacillales	Planococcaceae	Sporosarcina	19	0	0	0
Bacteria	Firmicutes	Bacilli	Bacillales	Planococcaceae	Sporosarcina	19	0	0	0
Bacteria	Firmicutes	Bacilli	Lactobacillales	Carnobacteriaceae	NA	19	0	0	0
Bacteria	Firmicutes	Bacilli	Lactobacillales	Enterococcaceae	NA	0	19	0	0
Bacteria	Firmicutes	Bacilli	Lactobacillales	Enterococcaceae	NA	0	19	0	0
Bacteria	Firmicutes	Bacilli	Lactobacillales	Lactobacillaceae	NA	0	19	0	0
Bacteria	Actinobacteriota	Coriobacteriia	Coriobacteriales	Eggerthellaceae	Adlercreutzia	0	19	0	0
Bacteria	Firmicutes	Bacilli	Lactobacillales	Enterococcaceae	NA	0	19	0	0
Bacteria	Firmicutes	Bacilli	Lactobacillales	Lactobacillaceae	NA	0	19	0	0
Bacteria	Firmicutes	Bacilli	Lactobacillales	Enterococcaceae	NA	0	19	0	0
Bacteria	Firmicutes	Clostridia	Peptostreptococcales-Tissierellales	Peptostreptococcaceae	Romboutsia	0	19	0	0
Bacteria	Firmicutes	Clostridia	Oscillospirales	[Eubacterium] coprostanoligenes group	NA	0	19	0	0
Bacteria	Firmicutes	Bacilli	Lactobacillales	Carnobacteriaceae	Atopostipes	0	19	0	0
Bacteria	Actinobacteriota	Coriobacteriia	Coriobacteriales	Eggerthellaceae	Adlercreutzia	0	19	0	0
Bacteria	Firmicutes	Clostridia	Peptostreptococcales-Tissierellales	Peptostreptococcaceae	NA	0	19	0	0
Bacteria	Firmicutes	Bacilli	Lactobacillales	Lactobacillaceae	Lactobacillus	0	19	0	0
Bacteria	Firmicutes	Bacilli	Lactobacillales	NA	NA	0	19	0	0
Bacteria	Firmicutes	Bacilli	Lactobacillales	Lactobacillaceae	NA	0	19	0	0
Bacteria	Firmicutes	Bacilli	Erysipelotrichales	Erysipelotrichaceae	Turicibacter	0	19	0	0
Bacteria	Firmicutes	Bacilli	Lactobacillales	Lactobacillaceae	NA	0	19	0	0
Bacteria	Firmicutes	Bacilli	Lactobacillales	Carnobacteriaceae	NA	0	19	0	0
Bacteria	Firmicutes	Bacilli	Lactobacillales	Enterococcaceae	Enterococcus	0	19	0	0
Bacteria	Firmicutes	Bacilli	Lactobacillales	Enterococcaceae	NA	0	0	19	0
Bacteria	Firmicutes	Bacilli	Lactobacillales	Enterococcaceae	NA	0	0	19	0
Bacteria	Firmicutes	Bacilli	Erysipelotrichales	Erysipelotrichaceae	Turicibacter	0	0	19	0
Bacteria	Firmicutes	Bacilli	Lactobacillales	Lactobacillaceae	Lactobacillus	0	0	19	0
Bacteria	Firmicutes	Bacilli	Staphylococcales	Staphylococcaceae	NA	0	0	19	0
Bacteria	Firmicutes	Bacilli	Erysipelotrichales	Erysipelotrichaceae	Turicibacter	0	0	19	0
Bacteria	Firmicutes	Bacilli	Lactobacillales	Enterococcaceae	Enterococcus	0	0	19	0
Bacteria	Bacteroidota	Bacteroidia	Bacteroidales	Bacteroidaceae	Bacteroides	0	0	19	0
Bacteria	Firmicutes	Bacilli	Lactobacillales	Enterococcaceae	Enterococcus	0	0	19	0
Bacteria	Firmicutes	Bacilli	Staphylococcales	Staphylococcaceae	NA	0	0	19	0
Bacteria	Firmicutes	Bacilli	Lactobacillales	Enterococcaceae	Enterococcus	0	0	19	0
Bacteria	Firmicutes	Bacilli	Erysipelotrichales	Erysipelotrichaceae	Turicibacter	0	0	19	0
Bacteria	Bacteroidota	Bacteroidia	Bacteroidales	Bacteroidaceae	Bacteroides	0	0	19	0
Bacteria	Firmicutes	Bacilli	Staphylococcales	Staphylococcaceae	NA	0	0	19	0
Bacteria	Firmicutes	Bacilli	Lactobacillales	Carnobacteriaceae	NA	0	0	0	19
Bacteria	Firmicutes	Bacilli	Erysipelotrichales	Erysipelotrichaceae	Turicibacter	0	0	0	19
Bacteria	Firmicutes	Bacilli	Bacillales	Planococcaceae	NA	0	0	0	19
Bacteria	Firmicutes	Bacilli	Erysipelotrichales	Erysipelotrichaceae	Faecalibaculum	0	0	0	19
Bacteria	Firmicutes	Bacilli	Bacillales	Planococcaceae	Sporosarcina	0	0	0	19
Bacteria	Firmicutes	Bacilli	Erysipelotrichales	Erysipelotrichaceae	Turicibacter	0	0	0	19
Bacteria	Firmicutes	Clostridia	Oscillospirales	Oscillospiraceae	UCG-005	0	0	0	19
Bacteria	Firmicutes	Bacilli	Lactobacillales	NA	NA	0	0	0	19
Bacteria	Bacteroidota	Bacteroidia	Bacteroidales	Muribaculaceae	NA	0	0	0	19
Bacteria	Bacteroidota	Bacteroidia	Bacteroidales	Muribaculaceae	NA	0	0	0	19
Bacteria	Firmicutes	Bacilli	Staphylococcales	Staphylococcaceae	NA	0	0	0	19
Bacteria	Firmicutes	Bacilli	Erysipelotrichales	Erysipelotrichaceae	Faecalibaculum	0	0	0	19
Bacteria	Firmicutes	Bacilli	Erysipelotrichales	Erysipelotrichaceae	Faecalibaculum	0	0	0	19
Bacteria	Firmicutes	Clostridia	Lachnospirales	Lachnospiraceae	Lachnospiraceae NK4A136 group	0	0	0	19
Bacteria	Firmicutes	Bacilli	Staphylococcales	Staphylococcaceae	NA	0	0	0	19
Bacteria	Firmicutes	Clostridia	Lachnospirales	Lachnospiraceae	NA	18	0	0	0
Bacteria	Firmicutes	Bacilli	NA	NA	NA	18	0	0	0
Bacteria	Firmicutes	Bacilli	Lactobacillales	Carnobacteriaceae	Atopostipes	18	0	0	0
Bacteria	Firmicutes	Bacilli	Bacillales	Planococcaceae	Sporosarcina	18	0	0	0
Bacteria	Firmicutes	Bacilli	Lactobacillales	Carnobacteriaceae	NA	18	0	0	0
Bacteria	Firmicutes	Bacilli	Lactobacillales	Enterococcaceae	NA	18	0	0	0
Bacteria	Firmicutes	Bacilli	Bacillales	Planococcaceae	Sporosarcina	18	0	0	0
Bacteria	Firmicutes	Bacilli	Lactobacillales	Lactobacillaceae	NA	0	18	0	0
Bacteria	Firmicutes	Clostridia	Peptostreptococcales-Tissierellales	Peptostreptococcaceae	Romboutsia	0	18	0	0
Bacteria	Firmicutes	Clostridia	Peptostreptococcales-Tissierellales	Peptostreptococcaceae	Romboutsia	0	18	0	0
Bacteria	Bacteroidota	Bacteroidia	Bacteroidales	Muribaculaceae	NA	0	18	0	0
Bacteria	Firmicutes	Bacilli	Lactobacillales	NA	NA	0	18	0	0
Bacteria	Firmicutes	Bacilli	Erysipelotrichales	Erysipelotrichaceae	NA	0	18	0	0
Bacteria	Firmicutes	Bacilli	Lactobacillales	Enterococcaceae	NA	0	18	0	0
Bacteria	Firmicutes	Bacilli	Lactobacillales	Enterococcaceae	NA	0	18	0	0
Bacteria	Firmicutes	Clostridia	Lachnospirales	Lachnospiraceae	NA	0	18	0	0
Bacteria	Firmicutes	Bacilli	Lactobacillales	Enterococcaceae	Enterococcus	0	18	0	0
Bacteria	Firmicutes	Bacilli	Lactobacillales	Enterococcaceae	NA	0	18	0	0
Bacteria	Firmicutes	Bacilli	Lactobacillales	Carnobacteriaceae	Atopostipes	0	18	0	0
Bacteria	Firmicutes	Bacilli	Lactobacillales	Lactobacillaceae	NA	0	18	0	0
Bacteria	Firmicutes	Bacilli	Lactobacillales	Enterococcaceae	Enterococcus	0	18	0	0
Bacteria	Firmicutes	Bacilli	Lactobacillales	Enterococcaceae	Enterococcus	0	18	0	0
Bacteria	Firmicutes	Clostridia	Oscillospirales	Oscillospiraceae	UCG-005	0	18	0	0
Bacteria	Firmicutes	Bacilli	Lactobacillales	Enterococcaceae	NA	0	0	18	0
Bacteria	Firmicutes	Bacilli	Lactobacillales	Enterococcaceae	Enterococcus	0	0	18	0
Bacteria	Firmicutes	Bacilli	Lactobacillales	Enterococcaceae	Enterococcus	0	0	18	0
Bacteria	Firmicutes	Bacilli	Lactobacillales	Enterococcaceae	Enterococcus	0	0	18	0
Bacteria	Firmicutes	Bacilli	Staphylococcales	Staphylococcaceae	NA	0	0	18	0
Bacteria	Firmicutes	Bacilli	Lactobacillales	Enterococcaceae	Enterococcus	0	0	18	0
Bacteria	Firmicutes	Bacilli	Lactobacillales	Enterococcaceae	Enterococcus	0	0	18	0
Bacteria	Firmicutes	Bacilli	Bacillales	Planococcaceae	Sporosarcina	0	0	0	18
Bacteria	Firmicutes	Bacilli	Lactobacillales	NA	NA	0	0	0	18
Bacteria	Firmicutes	Clostridia	Peptostreptococcales-Tissierellales	NA	NA	0	0	0	18
Bacteria	Bacteroidota	Bacteroidia	Bacteroidales	Muribaculaceae	NA	0	0	0	18
Bacteria	Firmicutes	Bacilli	Lactobacillales	NA	NA	0	0	0	18
Bacteria	Firmicutes	Bacilli	Lactobacillales	Carnobacteriaceae	NA	0	0	0	18
Bacteria	Firmicutes	Bacilli	Lactobacillales	NA	NA	0	0	0	18
Bacteria	Firmicutes	Clostridia	Oscillospirales	Ruminococcaceae	NA	0	0	0	18
Bacteria	Firmicutes	Bacilli	Lactobacillales	Enterococcaceae	NA	0	0	0	18
Bacteria	Firmicutes	Bacilli	Erysipelotrichales	Erysipelotrichaceae	Faecalibaculum	0	0	0	18
Bacteria	Bacteroidota	Bacteroidia	Bacteroidales	Muribaculaceae	NA	0	0	0	18
Bacteria	Firmicutes	Bacilli	Lactobacillales	NA	NA	0	0	0	18
Bacteria	Firmicutes	Bacilli	Staphylococcales	Staphylococcaceae	NA	0	0	0	18
Bacteria	Firmicutes	Bacilli	Bacillales	Planococcaceae	NA	0	0	0	18
Bacteria	Firmicutes	Bacilli	Erysipelotrichales	Erysipelotrichaceae	Faecalibaculum	0	0	0	18
Bacteria	Firmicutes	Clostridia	Lachnospirales	Lachnospiraceae	NA	0	0	0	18
Bacteria	Bacteroidota	Bacteroidia	Bacteroidales	Muribaculaceae	NA	0	0	0	18
Bacteria	Bacteroidota	Bacteroidia	Bacteroidales	Muribaculaceae	NA	0	0	0	18
Bacteria	Firmicutes	Bacilli	Bacillales	Planococcaceae	Sporosarcina	17	0	0	0
Bacteria	Bacteroidota	Bacteroidia	Bacteroidales	Muribaculaceae	NA	17	0	0	0
Bacteria	Firmicutes	Clostridia	Lachnospirales	Lachnospiraceae	[Eubacterium] ventriosum group	17	0	0	0
Bacteria	Firmicutes	Bacilli	Bacillales	Planococcaceae	Sporosarcina	17	0	0	0
Bacteria	Firmicutes	Bacilli	Lactobacillales	Carnobacteriaceae	NA	17	0	0	0
Bacteria	Firmicutes	Bacilli	Lactobacillales	NA	NA	17	0	0	0
Bacteria	Firmicutes	Bacilli	Bacillales	Planococcaceae	Sporosarcina	17	0	0	0
Bacteria	Firmicutes	Bacilli	Lactobacillales	NA	NA	17	0	0	0
Bacteria	Firmicutes	Bacilli	Lactobacillales	Enterococcaceae	Enterococcus	0	17	0	0
Bacteria	Firmicutes	Bacilli	Lactobacillales	Enterococcaceae	Enterococcus	0	17	0	0
Bacteria	Firmicutes	Bacilli	Lactobacillales	Carnobacteriaceae	NA	0	17	0	0
Bacteria	Actinobacteriota	Coriobacteriia	Coriobacteriales	Eggerthellaceae	Parvibacter	0	17	0	0
Bacteria	Firmicutes	Bacilli	Lactobacillales	Lactobacillaceae	NA	0	17	0	0
Bacteria	Firmicutes	Clostridia	Peptostreptococcales-Tissierellales	Peptostreptococcaceae	Romboutsia	0	17	0	0
Bacteria	Firmicutes	Bacilli	Lactobacillales	Enterococcaceae	Enterococcus	0	17	0	0
Bacteria	Firmicutes	Bacilli	Lactobacillales	Carnobacteriaceae	NA	0	17	0	0
Bacteria	Firmicutes	Bacilli	Lactobacillales	Carnobacteriaceae	Atopostipes	0	17	0	0
Bacteria	Firmicutes	Bacilli	Lactobacillales	Lactobacillaceae	NA	0	17	0	0
Bacteria	Firmicutes	Clostridia	Lachnospirales	Lachnospiraceae	NA	0	17	0	0
Bacteria	Firmicutes	Bacilli	Lactobacillales	Carnobacteriaceae	NA	0	17	0	0
Bacteria	Firmicutes	Bacilli	Lactobacillales	Lactobacillaceae	Lactobacillus	0	17	0	0
Bacteria	Firmicutes	Bacilli	Lactobacillales	Enterococcaceae	Enterococcus	0	17	0	0
Bacteria	Firmicutes	Bacilli	Lactobacillales	Carnobacteriaceae	Atopostipes	0	17	0	0
Bacteria	Firmicutes	Clostridia	Lachnospirales	Lachnospiraceae	NA	0	17	0	0
Bacteria	Firmicutes	Bacilli	Staphylococcales	Staphylococcaceae	NA	0	17	0	0
Bacteria	Firmicutes	Clostridia	Lachnospirales	Lachnospiraceae	NA	0	17	0	0
Bacteria	Firmicutes	Clostridia	Peptostreptococcales-Tissierellales	Peptostreptococcaceae	Romboutsia	0	17	0	0
Bacteria	Actinobacteriota	Coriobacteriia	Coriobacteriales	Eggerthellaceae	Adlercreutzia	0	17	0	0
Bacteria	Firmicutes	Bacilli	Lactobacillales	Enterococcaceae	Enterococcus	0	0	17	0
Bacteria	Firmicutes	Bacilli	Lactobacillales	Enterococcaceae	NA	0	0	17	0
Bacteria	Firmicutes	Bacilli	Lactobacillales	Enterococcaceae	Enterococcus	0	0	17	0
Bacteria	Firmicutes	Bacilli	Staphylococcales	Staphylococcaceae	NA	0	0	17	0
Bacteria	Firmicutes	Bacilli	Staphylococcales	Staphylococcaceae	NA	0	0	17	0
Bacteria	Firmicutes	Bacilli	Lactobacillales	Enterococcaceae	NA	0	0	17	0
Bacteria	Firmicutes	Bacilli	Lactobacillales	Carnobacteriaceae	NA	0	0	0	17
Bacteria	Bacteroidota	Bacteroidia	Bacteroidales	Muribaculaceae	NA	0	0	0	17
Bacteria	Firmicutes	Bacilli	Bacillales	Planococcaceae	Sporosarcina	0	0	0	17
Bacteria	Firmicutes	Clostridia	Lachnospirales	Lachnospiraceae	NA	0	0	0	17
Bacteria	Firmicutes	Bacilli	Bacillales	Planococcaceae	Sporosarcina	0	0	0	17
Bacteria	Firmicutes	Clostridia	Lachnospirales	Lachnospiraceae	NA	0	0	0	17
Bacteria	Firmicutes	Bacilli	Lactobacillales	Carnobacteriaceae	Atopostipes	0	0	0	17
Bacteria	Firmicutes	Bacilli	Erysipelotrichales	Erysipelotrichaceae	Faecalibaculum	0	0	0	17
Bacteria	Firmicutes	Bacilli	Staphylococcales	Staphylococcaceae	NA	0	0	0	17
Bacteria	Firmicutes	Bacilli	Erysipelotrichales	Erysipelotrichaceae	Faecalibaculum	0	0	0	17
Bacteria	Firmicutes	Bacilli	Erysipelotrichales	Erysipelotrichaceae	Faecalibaculum	0	0	0	17
Bacteria	Firmicutes	Bacilli	Lactobacillales	Enterococcaceae	Enterococcus	0	0	0	17
Bacteria	Firmicutes	Bacilli	Erysipelotrichales	Erysipelotrichaceae	Faecalibaculum	0	0	0	17
Bacteria	Firmicutes	Bacilli	Lactobacillales	Carnobacteriaceae	NA	0	0	0	17
Bacteria	Firmicutes	Bacilli	Erysipelotrichales	Erysipelotrichaceae	Faecalibaculum	0	0	0	17
Bacteria	Firmicutes	Bacilli	Bacillales	NA	NA	0	0	0	17
Bacteria	Firmicutes	Bacilli	Lactobacillales	Carnobacteriaceae	NA	16	0	0	0
Bacteria	Firmicutes	Bacilli	Bacillales	Planococcaceae	Sporosarcina	16	0	0	0
Bacteria	Firmicutes	Bacilli	Staphylococcales	Staphylococcaceae	Staphylococcus	16	0	0	0
Bacteria	Firmicutes	Bacilli	Bacillales	NA	NA	16	0	0	0
Bacteria	Firmicutes	Bacilli	Lactobacillales	NA	NA	16	0	0	0
Bacteria	Firmicutes	Bacilli	Bacillales	Planococcaceae	Sporosarcina	16	0	0	0
Bacteria	Firmicutes	Bacilli	Bacillales	Planococcaceae	NA	16	0	0	0
Bacteria	Firmicutes	Bacilli	Erysipelotrichales	Erysipelotrichaceae	Turicibacter	16	0	0	0
Bacteria	Firmicutes	Bacilli	Lactobacillales	Enterococcaceae	NA	16	0	0	0
Bacteria	Firmicutes	Bacilli	Lactobacillales	Enterococcaceae	Enterococcus	16	0	0	0
Bacteria	Firmicutes	Bacilli	Bacillales	Planococcaceae	Sporosarcina	16	0	0	0
Bacteria	Firmicutes	Clostridia	Peptostreptococcales-Tissierellales	Peptostreptococcaceae	NA	16	0	0	0
Bacteria	Firmicutes	Bacilli	Bacillales	Planococcaceae	NA	16	0	0	0
Bacteria	Firmicutes	Bacilli	Bacillales	Planococcaceae	Sporosarcina	16	0	0	0
Bacteria	Firmicutes	Bacilli	Lactobacillales	Enterococcaceae	NA	16	0	0	0
Bacteria	Bacteroidota	Bacteroidia	Bacteroidales	Muribaculaceae	NA	16	0	0	0
Bacteria	Firmicutes	Bacilli	Lactobacillales	NA	NA	0	16	0	0
Bacteria	Firmicutes	Bacilli	Staphylococcales	Staphylococcaceae	NA	0	16	0	0
Bacteria	Firmicutes	Bacilli	Lactobacillales	Enterococcaceae	NA	0	16	0	0
Bacteria	Firmicutes	Bacilli	Lactobacillales	Lactobacillaceae	NA	0	16	0	0
Bacteria	Firmicutes	Bacilli	Lactobacillales	NA	NA	0	16	0	0
Bacteria	Firmicutes	Bacilli	Lactobacillales	Lactobacillaceae	NA	0	16	0	0
Bacteria	Firmicutes	Bacilli	Lactobacillales	Carnobacteriaceae	NA	0	16	0	0
Bacteria	Actinobacteriota	Coriobacteriia	Coriobacteriales	Eggerthellaceae	Asaccharobacter	0	16	0	0
Bacteria	Firmicutes	Clostridia	Lachnospirales	Lachnospiraceae	Lachnospiraceae UCG-008	0	16	0	0
Bacteria	Actinobacteriota	Coriobacteriia	Coriobacteriales	Eggerthellaceae	Adlercreutzia	0	16	0	0
Bacteria	Firmicutes	Bacilli	Lactobacillales	Lactobacillaceae	NA	0	16	0	0
Bacteria	Bacteroidota	Bacteroidia	Bacteroidales	Muribaculaceae	NA	0	16	0	0
Bacteria	Firmicutes	Bacilli	Lactobacillales	NA	NA	0	16	0	0
Bacteria	Firmicutes	Bacilli	Erysipelotrichales	Erysipelotrichaceae	Turicibacter	0	16	0	0
Bacteria	Firmicutes	Bacilli	Lactobacillales	Carnobacteriaceae	Atopostipes	0	16	0	0
Bacteria	Firmicutes	Bacilli	Lactobacillales	Enterococcaceae	Enterococcus	0	16	0	0
Bacteria	Firmicutes	Bacilli	Lactobacillales	Enterococcaceae	NA	0	16	0	0
Bacteria	Firmicutes	Bacilli	Lactobacillales	Enterococcaceae	NA	0	16	0	0
Bacteria	Firmicutes	Bacilli	Lactobacillales	Enterococcaceae	NA	0	16	0	0
Bacteria	Firmicutes	Bacilli	Lactobacillales	NA	NA	0	16	0	0
Bacteria	Actinobacteriota	Coriobacteriia	Coriobacteriales	Eggerthellaceae	Adlercreutzia	0	16	0	0
Bacteria	Firmicutes	Bacilli	Lactobacillales	Lactobacillaceae	NA	0	16	0	0
Bacteria	Firmicutes	Bacilli	Staphylococcales	Staphylococcaceae	NA	0	16	0	0
Bacteria	Firmicutes	Clostridia	Lachnospirales	Lachnospiraceae	NA	0	16	0	0
Bacteria	Firmicutes	Bacilli	Lactobacillales	Carnobacteriaceae	NA	0	16	0	0
Bacteria	Firmicutes	Bacilli	Lactobacillales	Enterococcaceae	Enterococcus	0	0	16	0
Bacteria	Firmicutes	Bacilli	Lactobacillales	Enterococcaceae	Enterococcus	0	0	16	0
Bacteria	Firmicutes	Bacilli	Staphylococcales	Staphylococcaceae	NA	0	0	16	0
Bacteria	Firmicutes	Bacilli	Lactobacillales	Enterococcaceae	NA	0	0	16	0
Bacteria	Firmicutes	Bacilli	Erysipelotrichales	Erysipelotrichaceae	Turicibacter	0	0	16	0
Bacteria	Firmicutes	Bacilli	Lactobacillales	Lactobacillaceae	NA	0	0	16	0
Bacteria	Firmicutes	Bacilli	Erysipelotrichales	Erysipelotrichaceae	Turicibacter	0	0	16	0
Bacteria	Firmicutes	Bacilli	Staphylococcales	Staphylococcaceae	NA	0	0	16	0
Bacteria	Firmicutes	Bacilli	Erysipelotrichales	Erysipelotrichaceae	Turicibacter	0	0	16	0
Bacteria	Firmicutes	Bacilli	Staphylococcales	Staphylococcaceae	NA	0	0	16	0
Bacteria	Firmicutes	Bacilli	Lactobacillales	Enterococcaceae	Enterococcus	0	0	16	0
Bacteria	Firmicutes	Bacilli	Bacillales	Planococcaceae	Sporosarcina	0	0	0	16
Bacteria	Firmicutes	Bacilli	Erysipelotrichales	Erysipelotrichaceae	Faecalibaculum	0	0	0	16
Bacteria	Firmicutes	Bacilli	Staphylococcales	Staphylococcaceae	Staphylococcus	0	0	0	16
Bacteria	Firmicutes	Bacilli	Erysipelotrichales	Erysipelotrichaceae	Turicibacter	0	0	0	16
Bacteria	Bacteroidota	Bacteroidia	Bacteroidales	Muribaculaceae	NA	0	0	0	16
Bacteria	Firmicutes	Bacilli	Lactobacillales	Enterococcaceae	Enterococcus	0	0	0	16
Bacteria	Bacteroidota	Bacteroidia	Bacteroidales	Muribaculaceae	NA	0	0	0	16
Bacteria	Firmicutes	Bacilli	Erysipelotrichales	Erysipelotrichaceae	Turicibacter	0	0	0	16
Bacteria	Firmicutes	Bacilli	NA	NA	NA	0	0	0	16
Bacteria	Firmicutes	Clostridia	Oscillospirales	Oscillospiraceae	NA	0	0	0	16
Bacteria	Firmicutes	Bacilli	Bacillales	Planococcaceae	Sporosarcina	0	0	0	16
Bacteria	Firmicutes	Bacilli	Erysipelotrichales	Erysipelotrichaceae	Turicibacter	0	0	0	16
Bacteria	Firmicutes	Bacilli	Erysipelotrichales	Erysipelotrichaceae	Faecalibaculum	0	0	0	16
Bacteria	Firmicutes	Bacilli	Bacillales	NA	NA	0	0	0	16
Bacteria	Firmicutes	Bacilli	Bacillales	Planococcaceae	Sporosarcina	15	0	0	0
Bacteria	Firmicutes	Bacilli	Bacillales	Planococcaceae	NA	15	0	0	0
Bacteria	Firmicutes	Bacilli	Lactobacillales	NA	NA	15	0	0	0
Bacteria	Firmicutes	Bacilli	Bacillales	Planococcaceae	Sporosarcina	15	0	0	0
Bacteria	Firmicutes	Bacilli	Lactobacillales	Enterococcaceae	NA	15	0	0	0
Bacteria	Firmicutes	Bacilli	Bacillales	Planococcaceae	NA	15	0	0	0
Bacteria	Firmicutes	Bacilli	Lactobacillales	NA	NA	15	0	0	0
Bacteria	Firmicutes	Bacilli	Bacillales	Planococcaceae	Sporosarcina	15	0	0	0
Bacteria	Firmicutes	Bacilli	Bacillales	Planococcaceae	Sporosarcina	15	0	0	0
Bacteria	Firmicutes	Clostridia	Clostridiales	Clostridiaceae	Clostridium sensu stricto 1	15	0	0	0
Bacteria	Firmicutes	Bacilli	Lactobacillales	Enterococcaceae	Enterococcus	15	0	0	0
Bacteria	Firmicutes	Bacilli	Lactobacillales	Enterococcaceae	Enterococcus	0	15	0	0
Bacteria	Firmicutes	Bacilli	Lactobacillales	Enterococcaceae	Enterococcus	0	15	0	0
Bacteria	Firmicutes	Bacilli	Lactobacillales	Enterococcaceae	Enterococcus	0	15	0	0
Bacteria	Firmicutes	Bacilli	Lactobacillales	Enterococcaceae	Enterococcus	0	15	0	0
Bacteria	Firmicutes	Bacilli	Lactobacillales	Enterococcaceae	NA	0	15	0	0
Bacteria	Firmicutes	Bacilli	Lactobacillales	Carnobacteriaceae	NA	0	15	0	0
Bacteria	Bacteroidota	Bacteroidia	Bacteroidales	Muribaculaceae	NA	0	15	0	0
Bacteria	Firmicutes	Bacilli	Lactobacillales	NA	NA	0	15	0	0
Bacteria	Actinobacteriota	Coriobacteriia	Coriobacteriales	Eggerthellaceae	Adlercreutzia	0	15	0	0
Bacteria	Firmicutes	Bacilli	Lactobacillales	Lactobacillaceae	NA	0	15	0	0
Bacteria	Firmicutes	Bacilli	Lactobacillales	Lactobacillaceae	NA	0	15	0	0
Bacteria	Firmicutes	Bacilli	Lactobacillales	Lactobacillaceae	Lactobacillus	0	15	0	0
Bacteria	Firmicutes	Bacilli	Lactobacillales	Enterococcaceae	NA	0	15	0	0
Bacteria	Firmicutes	Bacilli	Lactobacillales	Carnobacteriaceae	NA	0	15	0	0
Bacteria	Firmicutes	Clostridia	Peptostreptococcales-Tissierellales	Peptostreptococcaceae	Romboutsia	0	15	0	0
Bacteria	Actinobacteriota	Coriobacteriia	Coriobacteriales	Eggerthellaceae	Adlercreutzia	0	15	0	0
Bacteria	Firmicutes	Bacilli	Lactobacillales	Lactobacillaceae	NA	0	15	0	0
Bacteria	Bacteroidota	Bacteroidia	Bacteroidales	Muribaculaceae	NA	0	15	0	0
Bacteria	Firmicutes	Bacilli	Erysipelotrichales	Erysipelotrichaceae	Turicibacter	0	0	15	0
Bacteria	Firmicutes	Bacilli	Lactobacillales	Lactobacillaceae	Lactobacillus	0	0	15	0
Bacteria	Firmicutes	Bacilli	Lactobacillales	Enterococcaceae	Enterococcus	0	0	15	0
Bacteria	Firmicutes	Bacilli	Staphylococcales	Staphylococcaceae	NA	0	0	15	0
Bacteria	Firmicutes	Bacilli	Staphylococcales	Staphylococcaceae	NA	0	0	15	0
Bacteria	Firmicutes	Bacilli	Lactobacillales	Enterococcaceae	Enterococcus	0	0	15	0
Bacteria	Firmicutes	Bacilli	Staphylococcales	Staphylococcaceae	NA	0	0	15	0
Bacteria	Actinobacteriota	Coriobacteriia	Coriobacteriales	Eggerthellaceae	Enterorhabdus	0	0	15	0
Bacteria	Firmicutes	Bacilli	Staphylococcales	Staphylococcaceae	NA	0	0	15	0
Bacteria	Firmicutes	Bacilli	Lactobacillales	Enterococcaceae	Enterococcus	0	0	15	0
Bacteria	Firmicutes	Bacilli	Lactobacillales	Lactobacillaceae	Lactobacillus	0	0	15	0
Bacteria	Firmicutes	Bacilli	Lactobacillales	Enterococcaceae	Enterococcus	0	0	15	0
Bacteria	Firmicutes	Bacilli	Lactobacillales	Enterococcaceae	NA	0	0	15	0
Bacteria	Firmicutes	Bacilli	Erysipelotrichales	Erysipelotrichaceae	Turicibacter	0	0	0	15
Bacteria	Firmicutes	Bacilli	Bacillales	Planococcaceae	NA	0	0	0	15
Bacteria	Firmicutes	Bacilli	Staphylococcales	Staphylococcaceae	Staphylococcus	0	0	0	15
Bacteria	Bacteroidota	Bacteroidia	Bacteroidales	Muribaculaceae	NA	0	0	0	15
Bacteria	Firmicutes	Bacilli	Bacillales	NA	NA	0	0	0	15
Bacteria	Firmicutes	Clostridia	Lachnospirales	Lachnospiraceae	Parasporobacterium	0	0	0	15
Bacteria	Firmicutes	Bacilli	Lactobacillales	NA	NA	0	0	0	15
Bacteria	Firmicutes	Bacilli	Lactobacillales	Carnobacteriaceae	NA	0	0	0	15
Bacteria	Firmicutes	Bacilli	Lactobacillales	Carnobacteriaceae	NA	0	0	0	15
Bacteria	Firmicutes	Clostridia	Lachnospirales	Lachnospiraceae	NA	0	0	0	15
Bacteria	Firmicutes	Bacilli	Bacillales	Planococcaceae	NA	14	0	0	0
Bacteria	Firmicutes	Bacilli	Bacillales	Planococcaceae	NA	14	0	0	0
Bacteria	Firmicutes	Bacilli	Staphylococcales	Staphylococcaceae	NA	14	0	0	0
Bacteria	Firmicutes	Bacilli	Bacillales	Planococcaceae	NA	14	0	0	0
Bacteria	Firmicutes	Bacilli	Lactobacillales	NA	NA	14	0	0	0
Bacteria	Firmicutes	Bacilli	Bacillales	Planococcaceae	Sporosarcina	14	0	0	0
Bacteria	Bacteroidota	Bacteroidia	Bacteroidales	Muribaculaceae	NA	14	0	0	0
Bacteria	Firmicutes	Bacilli	Bacillales	Planococcaceae	Sporosarcina	14	0	0	0
Bacteria	Firmicutes	Bacilli	Staphylococcales	Staphylococcaceae	Staphylococcus	14	0	0	0
Bacteria	Bacteroidota	Bacteroidia	Bacteroidales	Muribaculaceae	NA	14	0	0	0
Bacteria	Firmicutes	Bacilli	Bacillales	Planococcaceae	Sporosarcina	14	0	0	0
Bacteria	Firmicutes	Bacilli	Lactobacillales	Enterococcaceae	Enterococcus	14	0	0	0
Bacteria	Firmicutes	Bacilli	Lactobacillales	NA	NA	14	0	0	0
Bacteria	Firmicutes	Bacilli	Erysipelotrichales	Erysipelotrichaceae	Turicibacter	14	0	0	0
Bacteria	Firmicutes	Bacilli	NA	NA	NA	14	0	0	0
Bacteria	Firmicutes	Bacilli	Bacillales	Planococcaceae	Sporosarcina	14	0	0	0
Bacteria	Firmicutes	Bacilli	Lactobacillales	Carnobacteriaceae	NA	14	0	0	0
Bacteria	Firmicutes	Bacilli	Bacillales	Planococcaceae	NA	14	0	0	0
Bacteria	Firmicutes	Bacilli	Lactobacillales	Lactobacillaceae	NA	0	14	0	0
Bacteria	Firmicutes	Bacilli	Lactobacillales	Enterococcaceae	Enterococcus	0	14	0	0
Bacteria	Bacteroidota	Bacteroidia	Bacteroidales	Muribaculaceae	NA	0	14	0	0
Bacteria	Firmicutes	Bacilli	Lactobacillales	Enterococcaceae	Enterococcus	0	14	0	0
Bacteria	Bacteroidota	Bacteroidia	Bacteroidales	Muribaculaceae	NA	0	14	0	0
Bacteria	Firmicutes	Bacilli	Staphylococcales	Staphylococcaceae	Staphylococcus	0	14	0	0
Bacteria	Firmicutes	Bacilli	Erysipelotrichales	Erysipelotrichaceae	Faecalibaculum	0	14	0	0
Bacteria	Firmicutes	Bacilli	Lactobacillales	Enterococcaceae	Enterococcus	0	14	0	0
Bacteria	Firmicutes	Bacilli	Erysipelotrichales	Erysipelotrichaceae	Turicibacter	0	14	0	0
Bacteria	Firmicutes	Clostridia	Peptostreptococcales-Tissierellales	Peptostreptococcaceae	NA	0	14	0	0
Bacteria	Firmicutes	Bacilli	Erysipelotrichales	Erysipelotrichaceae	Turicibacter	0	14	0	0
Bacteria	Firmicutes	Bacilli	Lactobacillales	Lactobacillaceae	Lactobacillus	0	14	0	0
Bacteria	Firmicutes	Bacilli	Lactobacillales	Lactobacillaceae	Lactobacillus	0	14	0	0
Bacteria	Firmicutes	Bacilli	Lactobacillales	Carnobacteriaceae	NA	0	14	0	0
Bacteria	Firmicutes	Bacilli	Lactobacillales	Enterococcaceae	Enterococcus	0	14	0	0
Bacteria	Firmicutes	Bacilli	Lactobacillales	Lactobacillaceae	NA	0	14	0	0
Bacteria	Firmicutes	Bacilli	Lactobacillales	NA	NA	0	14	0	0
Bacteria	Firmicutes	Bacilli	Lactobacillales	Enterococcaceae	Enterococcus	0	14	0	0
Bacteria	Firmicutes	Bacilli	Lactobacillales	NA	NA	0	14	0	0
Bacteria	Firmicutes	Bacilli	Lactobacillales	NA	NA	0	14	0	0
Bacteria	Firmicutes	Clostridia	Lachnospirales	Lachnospiraceae	Murimonas	0	14	0	0
Bacteria	Actinobacteriota	Coriobacteriia	Coriobacteriales	Eggerthellaceae	Asaccharobacter	0	14	0	0
Bacteria	Firmicutes	Bacilli	Lactobacillales	Lactobacillaceae	Lactobacillus	0	14	0	0
Bacteria	Firmicutes	Bacilli	Lactobacillales	Lactobacillaceae	Lactobacillus	0	14	0	0
Bacteria	Firmicutes	Bacilli	NA	NA	NA	0	14	0	0
Bacteria	Firmicutes	Bacilli	Lactobacillales	Lactobacillaceae	NA	0	0	14	0
Bacteria	Firmicutes	Bacilli	Lactobacillales	Enterococcaceae	Enterococcus	0	0	14	0
Bacteria	Firmicutes	Bacilli	Lactobacillales	Enterococcaceae	NA	0	0	14	0
Bacteria	Firmicutes	Bacilli	Lactobacillales	Lactobacillaceae	Lactobacillus	0	0	14	0
Bacteria	Firmicutes	Bacilli	Lactobacillales	Enterococcaceae	NA	0	0	14	0
Bacteria	Firmicutes	Bacilli	Lactobacillales	Enterococcaceae	NA	0	0	14	0
Bacteria	Firmicutes	Bacilli	Lactobacillales	Lactobacillaceae	Lactobacillus	0	0	14	0
Bacteria	Firmicutes	Bacilli	Staphylococcales	Staphylococcaceae	NA	0	0	14	0
Bacteria	Firmicutes	Bacilli	Lactobacillales	Enterococcaceae	Enterococcus	0	0	14	0
Bacteria	Firmicutes	Bacilli	Lactobacillales	Enterococcaceae	NA	0	0	14	0
Bacteria	Firmicutes	Bacilli	Erysipelotrichales	Erysipelotrichaceae	Turicibacter	0	0	14	0
Bacteria	Firmicutes	Bacilli	Lactobacillales	Enterococcaceae	NA	0	0	14	0
Bacteria	Firmicutes	Bacilli	Lactobacillales	Enterococcaceae	Enterococcus	0	0	14	0
Bacteria	Firmicutes	Bacilli	Lactobacillales	Carnobacteriaceae	NA	0	0	0	14
Bacteria	Firmicutes	Bacilli	Staphylococcales	Staphylococcaceae	NA	0	0	0	14
Bacteria	Firmicutes	Bacilli	NA	NA	NA	0	0	0	14
Bacteria	Firmicutes	Bacilli	Staphylococcales	Staphylococcaceae	NA	0	0	0	14
Bacteria	Firmicutes	Bacilli	Lactobacillales	NA	NA	0	0	0	14
Bacteria	Firmicutes	Clostridia	Oscillospirales	Ruminococcaceae	NA	0	0	0	14
Bacteria	Firmicutes	Bacilli	Lactobacillales	Carnobacteriaceae	NA	0	0	0	14
Bacteria	Firmicutes	Bacilli	Erysipelotrichales	Erysipelotrichaceae	Turicibacter	0	0	0	14
Bacteria	Firmicutes	Clostridia	Clostridia UCG-014	NA	NA	0	0	0	14
Bacteria	Firmicutes	Bacilli	Lactobacillales	Carnobacteriaceae	NA	0	0	0	14
Bacteria	Firmicutes	Bacilli	Bacillales	Planococcaceae	Sporosarcina	13	0	0	0
Bacteria	Firmicutes	Bacilli	Erysipelotrichales	Erysipelotrichaceae	Faecalibaculum	13	0	0	0
Bacteria	Firmicutes	Bacilli	Bacillales	Planococcaceae	Sporosarcina	13	0	0	0
Bacteria	Bacteroidota	Bacteroidia	Bacteroidales	Muribaculaceae	NA	13	0	0	0
Bacteria	Firmicutes	Bacilli	Lactobacillales	NA	NA	13	0	0	0
Bacteria	Firmicutes	Bacilli	Lactobacillales	Carnobacteriaceae	NA	13	0	0	0
Bacteria	Firmicutes	Bacilli	Bacillales	Planococcaceae	NA	13	0	0	0
Bacteria	Firmicutes	Clostridia	Oscillospirales	[Eubacterium] coprostanoligenes group	NA	13	0	0	0
Bacteria	Firmicutes	Bacilli	Lactobacillales	NA	NA	13	0	0	0
Bacteria	Firmicutes	Bacilli	NA	NA	NA	13	0	0	0
Bacteria	Firmicutes	Bacilli	Bacillales	NA	NA	13	0	0	0
Bacteria	Firmicutes	Bacilli	Bacillales	Planococcaceae	Sporosarcina	13	0	0	0
Bacteria	Firmicutes	Bacilli	Bacillales	NA	NA	13	0	0	0
Bacteria	Firmicutes	Bacilli	Bacillales	Planococcaceae	[Renibacterium] salmoninarum group	13	0	0	0
Bacteria	Actinobacteriota	Coriobacteriia	Coriobacteriales	Eggerthellaceae	Asaccharobacter	13	0	0	0
Bacteria	Firmicutes	Bacilli	Bacillales	Planococcaceae	NA	13	0	0	0
Bacteria	Firmicutes	Bacilli	Bacillales	Planococcaceae	NA	13	0	0	0
Bacteria	Firmicutes	Bacilli	Staphylococcales	Staphylococcaceae	NA	0	13	0	0
Bacteria	Actinobacteriota	Coriobacteriia	Coriobacteriales	Eggerthellaceae	Adlercreutzia	0	13	0	0
Bacteria	Bacteroidota	Bacteroidia	Bacteroidales	Muribaculaceae	NA	0	13	0	0
Bacteria	Firmicutes	Clostridia	Clostridiales	Clostridiaceae	Clostridium sensu stricto 1	0	13	0	0
Bacteria	Firmicutes	Bacilli	Lactobacillales	Enterococcaceae	NA	0	13	0	0
Bacteria	Firmicutes	Bacilli	Staphylococcales	Staphylococcaceae	Staphylococcus	0	13	0	0
Bacteria	Firmicutes	Bacilli	Lactobacillales	Carnobacteriaceae	NA	0	13	0	0
Bacteria	Firmicutes	Bacilli	Lactobacillales	Carnobacteriaceae	NA	0	13	0	0
Bacteria	Firmicutes	Bacilli	Lactobacillales	Lactobacillaceae	NA	0	13	0	0
Bacteria	Firmicutes	Bacilli	NA	NA	NA	0	13	0	0
Bacteria	Firmicutes	Bacilli	Lactobacillales	Carnobacteriaceae	NA	0	13	0	0
Bacteria	Bacteroidota	Bacteroidia	Bacteroidales	Muribaculaceae	NA	0	13	0	0
Bacteria	Firmicutes	Bacilli	Lactobacillales	NA	NA	0	13	0	0
Bacteria	Firmicutes	Bacilli	Staphylococcales	Staphylococcaceae	Staphylococcus	0	13	0	0
Bacteria	Firmicutes	Bacilli	Lactobacillales	Carnobacteriaceae	NA	0	13	0	0
Bacteria	Firmicutes	Clostridia	Lachnospirales	Lachnospiraceae	NA	0	13	0	0
Bacteria	Firmicutes	Bacilli	Staphylococcales	Staphylococcaceae	Staphylococcus	0	13	0	0
Bacteria	Firmicutes	Bacilli	Staphylococcales	Staphylococcaceae	Staphylococcus	0	13	0	0
Bacteria	Firmicutes	Clostridia	Lachnospirales	Lachnospiraceae	NA	0	13	0	0
Bacteria	Firmicutes	Bacilli	Lactobacillales	Enterococcaceae	NA	0	13	0	0
Bacteria	Firmicutes	Bacilli	Lactobacillales	Enterococcaceae	NA	0	13	0	0
Bacteria	Firmicutes	Bacilli	Lactobacillales	Enterococcaceae	Enterococcus	0	13	0	0
Bacteria	Firmicutes	Bacilli	Staphylococcales	Staphylococcaceae	NA	0	13	0	0
Bacteria	Firmicutes	Bacilli	Lactobacillales	NA	NA	0	13	0	0
Bacteria	Actinobacteriota	Coriobacteriia	Coriobacteriales	Eggerthellaceae	Adlercreutzia	0	13	0	0
Bacteria	Firmicutes	Bacilli	Lactobacillales	Lactobacillaceae	Lactobacillus	0	13	0	0
Bacteria	Firmicutes	Bacilli	Lactobacillales	Carnobacteriaceae	Atopostipes	0	13	0	0
Bacteria	Firmicutes	Bacilli	Lactobacillales	Lactobacillaceae	Lactobacillus	0	13	0	0
Bacteria	Firmicutes	Bacilli	Staphylococcales	Staphylococcaceae	NA	0	13	0	0
Bacteria	Firmicutes	Bacilli	Staphylococcales	Staphylococcaceae	NA	0	13	0	0
Bacteria	Firmicutes	Bacilli	Lactobacillales	Enterococcaceae	NA	0	0	13	0
Bacteria	Firmicutes	Bacilli	Staphylococcales	Staphylococcaceae	NA	0	0	13	0
Bacteria	Firmicutes	Bacilli	Lactobacillales	Enterococcaceae	Enterococcus	0	0	13	0
Bacteria	Firmicutes	Bacilli	Lactobacillales	Enterococcaceae	Enterococcus	0	0	13	0
Bacteria	Firmicutes	Bacilli	Lactobacillales	Enterococcaceae	NA	0	0	13	0
Bacteria	Firmicutes	Bacilli	Lactobacillales	Enterococcaceae	Enterococcus	0	0	13	0
Bacteria	Firmicutes	Bacilli	Lactobacillales	Enterococcaceae	Enterococcus	0	0	13	0
Bacteria	Firmicutes	Bacilli	Lactobacillales	Enterococcaceae	NA	0	0	13	0
Bacteria	Firmicutes	Bacilli	Bacillales	NA	NA	0	0	0	13
Bacteria	Firmicutes	Clostridia	Peptostreptococcales-Tissierellales	Anaerovoracaceae	[Eubacterium] nodatum group	0	0	0	13
Bacteria	Firmicutes	Bacilli	NA	NA	NA	0	0	0	13
Bacteria	Firmicutes	Bacilli	Staphylococcales	Staphylococcaceae	Staphylococcus	0	0	0	13
Bacteria	Firmicutes	Bacilli	Lactobacillales	Carnobacteriaceae	Atopostipes	0	0	0	13
Bacteria	Firmicutes	Bacilli	Bacillales	Planococcaceae	Sporosarcina	0	0	0	13
Bacteria	Firmicutes	Bacilli	Staphylococcales	Staphylococcaceae	NA	0	0	0	13
Bacteria	Firmicutes	Bacilli	Lactobacillales	Carnobacteriaceae	NA	0	0	0	13
Bacteria	Firmicutes	Bacilli	Staphylococcales	Staphylococcaceae	NA	0	0	0	13
Bacteria	Firmicutes	Bacilli	Bacillales	NA	NA	0	0	0	13
Bacteria	Bacteroidota	Bacteroidia	Bacteroidales	Muribaculaceae	NA	0	0	0	13
Bacteria	Firmicutes	Bacilli	NA	NA	NA	0	0	0	13
Bacteria	Firmicutes	Bacilli	NA	NA	NA	0	0	0	13
Bacteria	Firmicutes	Bacilli	Bacillales	Planococcaceae	Sporosarcina	0	0	0	13
Bacteria	Bacteroidota	Bacteroidia	Bacteroidales	Muribaculaceae	NA	12	0	0	0
Bacteria	Firmicutes	Bacilli	Lactobacillales	Enterococcaceae	Enterococcus	12	0	0	0
Bacteria	NA	NA	NA	NA	NA	12	0	0	0
Bacteria	Firmicutes	Bacilli	Lactobacillales	Enterococcaceae	Enterococcus	12	0	0	0
Bacteria	Firmicutes	Bacilli	Lactobacillales	Carnobacteriaceae	NA	12	0	0	0
Bacteria	Firmicutes	Bacilli	Lactobacillales	Enterococcaceae	NA	12	0	0	0
Bacteria	Firmicutes	Clostridia	Lachnospirales	Lachnospiraceae	Lachnospiraceae UCG-006	12	0	0	0
Bacteria	Firmicutes	Bacilli	Lactobacillales	NA	NA	12	0	0	0
Bacteria	Firmicutes	Bacilli	Lactobacillales	NA	NA	12	0	0	0
Bacteria	Actinobacteriota	Coriobacteriia	Coriobacteriales	Eggerthellaceae	Asaccharobacter	12	0	0	0
Bacteria	Firmicutes	Bacilli	Bacillales	NA	NA	12	0	0	0
Bacteria	Firmicutes	Bacilli	Lactobacillales	NA	NA	12	0	0	0
Bacteria	Firmicutes	Bacilli	NA	NA	NA	12	0	0	0
Bacteria	Firmicutes	Bacilli	Staphylococcales	Staphylococcaceae	Staphylococcus	12	0	0	0
Bacteria	Firmicutes	Bacilli	Lactobacillales	NA	NA	12	0	0	0
Bacteria	Firmicutes	Bacilli	Lactobacillales	Enterococcaceae	Enterococcus	12	0	0	0
Bacteria	Firmicutes	Bacilli	Bacillales	Planococcaceae	Sporosarcina	12	0	0	0
Bacteria	Firmicutes	Bacilli	Bacillales	Planococcaceae	NA	12	0	0	0
Bacteria	Firmicutes	Bacilli	Lactobacillales	Enterococcaceae	NA	12	0	0	0
Bacteria	Firmicutes	Bacilli	Lactobacillales	Carnobacteriaceae	Atopostipes	12	0	0	0
Bacteria	Firmicutes	Bacilli	Bacillales	Planococcaceae	Sporosarcina	12	0	0	0
Bacteria	Firmicutes	Bacilli	Bacillales	Planococcaceae	NA	12	0	0	0
Bacteria	Firmicutes	Bacilli	Lactobacillales	NA	NA	12	0	0	0
Bacteria	Firmicutes	Bacilli	Bacillales	Planococcaceae	Sporosarcina	12	0	0	0
Bacteria	Firmicutes	Bacilli	Lactobacillales	Carnobacteriaceae	NA	12	0	0	0
Bacteria	Firmicutes	Bacilli	Lactobacillales	NA	NA	12	0	0	0
Bacteria	Firmicutes	Bacilli	Lactobacillales	Carnobacteriaceae	Atopostipes	12	0	0	0
Bacteria	Firmicutes	Bacilli	Lactobacillales	NA	NA	12	0	0	0
Bacteria	Firmicutes	Bacilli	Lactobacillales	Carnobacteriaceae	NA	12	0	0	0
Bacteria	Firmicutes	Bacilli	Lactobacillales	Carnobacteriaceae	Atopostipes	0	12	0	0
Bacteria	Firmicutes	Bacilli	Lactobacillales	Enterococcaceae	NA	0	12	0	0
Bacteria	Firmicutes	Bacilli	Lactobacillales	Enterococcaceae	Enterococcus	0	12	0	0
Bacteria	Firmicutes	Bacilli	Lactobacillales	Lactobacillaceae	NA	0	12	0	0
Bacteria	Firmicutes	Bacilli	Staphylococcales	Staphylococcaceae	NA	0	12	0	0
Bacteria	Firmicutes	Bacilli	Lactobacillales	Lactobacillaceae	NA	0	12	0	0
Bacteria	Firmicutes	Clostridia	Peptostreptococcales-Tissierellales	Peptostreptococcaceae	Romboutsia	0	12	0	0
Bacteria	Firmicutes	Bacilli	Lactobacillales	Enterococcaceae	NA	0	12	0	0
Bacteria	Firmicutes	Bacilli	Erysipelotrichales	Erysipelotrichaceae	Turicibacter	0	12	0	0
Bacteria	Firmicutes	Bacilli	Lactobacillales	NA	NA	0	12	0	0
Bacteria	Firmicutes	Bacilli	Lactobacillales	Enterococcaceae	NA	0	12	0	0
Bacteria	Firmicutes	Bacilli	Lactobacillales	NA	NA	0	12	0	0
Bacteria	Firmicutes	Bacilli	Lactobacillales	Enterococcaceae	Enterococcus	0	12	0	0
Bacteria	Firmicutes	Bacilli	Lactobacillales	Carnobacteriaceae	NA	0	12	0	0
Bacteria	Firmicutes	Bacilli	Lactobacillales	Enterococcaceae	Enterococcus	0	12	0	0
Bacteria	Bacteroidota	Bacteroidia	Bacteroidales	Muribaculaceae	NA	0	12	0	0
Bacteria	Firmicutes	Bacilli	Lactobacillales	NA	NA	0	12	0	0
Bacteria	Firmicutes	Clostridia	Lachnospirales	Lachnospiraceae	NA	0	12	0	0
Bacteria	Firmicutes	Bacilli	Lactobacillales	NA	NA	0	12	0	0
Bacteria	Bacteroidota	Bacteroidia	Bacteroidales	Muribaculaceae	NA	0	12	0	0
Bacteria	Firmicutes	Bacilli	Staphylococcales	Staphylococcaceae	Staphylococcus	0	12	0	0
Bacteria	Firmicutes	Bacilli	Lactobacillales	Enterococcaceae	Enterococcus	0	12	0	0
Bacteria	Firmicutes	Bacilli	Lactobacillales	Enterococcaceae	Enterococcus	0	12	0	0
Bacteria	Firmicutes	Bacilli	Staphylococcales	Staphylococcaceae	NA	0	12	0	0
Bacteria	Firmicutes	Bacilli	Lactobacillales	Lactobacillaceae	NA	0	0	12	0
Bacteria	Firmicutes	Bacilli	Erysipelotrichales	Erysipelotrichaceae	Turicibacter	0	0	12	0
Bacteria	Firmicutes	Bacilli	Staphylococcales	Staphylococcaceae	NA	0	0	12	0
Bacteria	Firmicutes	Bacilli	Lactobacillales	Enterococcaceae	Enterococcus	0	0	12	0
Bacteria	Firmicutes	NA	NA	NA	NA	0	0	0	12
Bacteria	Firmicutes	Bacilli	Lactobacillales	Carnobacteriaceae	Atopostipes	0	0	0	12
Bacteria	Firmicutes	Bacilli	NA	NA	NA	0	0	0	12
Bacteria	Firmicutes	Bacilli	NA	NA	NA	0	0	0	12
Bacteria	Firmicutes	Bacilli	Lactobacillales	Carnobacteriaceae	NA	0	0	0	12
Bacteria	Firmicutes	Bacilli	NA	NA	NA	0	0	0	12
Bacteria	Firmicutes	Bacilli	Lactobacillales	Carnobacteriaceae	NA	0	0	0	12
Bacteria	Firmicutes	Bacilli	Lactobacillales	Enterococcaceae	Enterococcus	0	0	0	12
Bacteria	Bacteroidota	Bacteroidia	Bacteroidales	Muribaculaceae	NA	0	0	0	12
Bacteria	Firmicutes	Clostridia	Oscillospirales	Ruminococcaceae	Incertae Sedis	0	0	0	12
Bacteria	Firmicutes	Bacilli	NA	NA	NA	0	0	0	12
Bacteria	Firmicutes	Clostridia	Lachnospirales	Lachnospiraceae	Parasporobacterium	0	0	0	12
Bacteria	Firmicutes	Bacilli	Lactobacillales	Carnobacteriaceae	Atopostipes	0	0	0	12
Bacteria	Firmicutes	Bacilli	Lactobacillales	Carnobacteriaceae	NA	0	0	0	12
Bacteria	Firmicutes	Bacilli	Bacillales	NA	NA	0	0	0	12
Bacteria	Firmicutes	Bacilli	Lactobacillales	Carnobacteriaceae	Atopostipes	0	0	0	12
Bacteria	Firmicutes	Bacilli	Staphylococcales	Staphylococcaceae	NA	0	0	0	12
Bacteria	Firmicutes	Clostridia	Lachnospirales	Lachnospiraceae	NA	0	0	0	12
Bacteria	Firmicutes	Bacilli	Lactobacillales	NA	NA	11	0	0	0
Bacteria	Firmicutes	Bacilli	Lactobacillales	Carnobacteriaceae	Atopostipes	11	0	0	0
Bacteria	Firmicutes	Bacilli	Lactobacillales	Carnobacteriaceae	Atopostipes	11	0	0	0
Bacteria	Firmicutes	Bacilli	Lactobacillales	Carnobacteriaceae	Atopostipes	11	0	0	0
Bacteria	Actinobacteriota	Coriobacteriia	Coriobacteriales	Eggerthellaceae	Asaccharobacter	11	0	0	0
Bacteria	Firmicutes	Clostridia	Monoglobales	Monoglobaceae	Monoglobus	11	0	0	0
Bacteria	Firmicutes	Bacilli	Bacillales	NA	NA	11	0	0	0
Bacteria	Firmicutes	Bacilli	Staphylococcales	Staphylococcaceae	NA	11	0	0	0
Bacteria	Firmicutes	Bacilli	Bacillales	NA	NA	11	0	0	0
Bacteria	Firmicutes	Bacilli	Bacillales	Planococcaceae	Sporosarcina	11	0	0	0
Bacteria	Firmicutes	Bacilli	Bacillales	Planococcaceae	NA	11	0	0	0
Bacteria	Firmicutes	Bacilli	Bacillales	Planococcaceae	Sporosarcina	11	0	0	0
Bacteria	Firmicutes	Bacilli	Bacillales	NA	NA	11	0	0	0
Bacteria	Firmicutes	Bacilli	Bacillales	Planococcaceae	Sporosarcina	11	0	0	0
Bacteria	Firmicutes	Bacilli	Lactobacillales	Carnobacteriaceae	Atopostipes	11	0	0	0
Bacteria	Firmicutes	Bacilli	Bacillales	Planococcaceae	Sporosarcina	11	0	0	0
Bacteria	Firmicutes	Bacilli	Staphylococcales	Staphylococcaceae	Staphylococcus	11	0	0	0
Bacteria	Firmicutes	Bacilli	Lactobacillales	Enterococcaceae	NA	11	0	0	0
Bacteria	Firmicutes	Clostridia	Oscillospirales	[Eubacterium] coprostanoligenes group	NA	11	0	0	0
Bacteria	Firmicutes	Bacilli	Lactobacillales	Enterococcaceae	Enterococcus	11	0	0	0
Bacteria	Firmicutes	Bacilli	Bacillales	NA	NA	11	0	0	0
Bacteria	Firmicutes	Bacilli	Bacillales	Planococcaceae	Sporosarcina	11	0	0	0
Bacteria	Firmicutes	Bacilli	Bacillales	Planococcaceae	NA	11	0	0	0
Bacteria	Firmicutes	Bacilli	Bacillales	NA	NA	11	0	0	0
Bacteria	Firmicutes	Bacilli	Lactobacillales	NA	NA	11	0	0	0
Bacteria	Firmicutes	Bacilli	Bacillales	Planococcaceae	Sporosarcina	11	0	0	0
Bacteria	Firmicutes	Bacilli	Bacillales	Planococcaceae	Sporosarcina	11	0	0	0
Bacteria	Actinobacteriota	Coriobacteriia	Coriobacteriales	Eggerthellaceae	Adlercreutzia	0	11	0	0
Bacteria	Firmicutes	Bacilli	Lactobacillales	NA	NA	0	11	0	0
Bacteria	Firmicutes	Bacilli	Lactobacillales	Carnobacteriaceae	NA	0	11	0	0
Bacteria	Bacteroidota	Bacteroidia	Bacteroidales	Muribaculaceae	NA	0	11	0	0
Bacteria	Firmicutes	Bacilli	Lactobacillales	Lactobacillaceae	Lactobacillus	0	11	0	0
Bacteria	Firmicutes	Bacilli	Staphylococcales	Staphylococcaceae	NA	0	11	0	0
Bacteria	Firmicutes	Bacilli	Lactobacillales	NA	NA	0	11	0	0
Bacteria	Actinobacteriota	Coriobacteriia	Coriobacteriales	Eggerthellaceae	Enterorhabdus	0	11	0	0
Bacteria	Firmicutes	Bacilli	Lactobacillales	Enterococcaceae	NA	0	11	0	0
Bacteria	Firmicutes	Clostridia	Lachnospirales	Lachnospiraceae	Lachnospiraceae NK4A136 group	0	11	0	0
Bacteria	Firmicutes	Bacilli	Lactobacillales	Enterococcaceae	Enterococcus	0	11	0	0
Bacteria	Bacteroidota	Bacteroidia	Bacteroidales	Muribaculaceae	NA	0	11	0	0
Bacteria	Firmicutes	Bacilli	Lactobacillales	Carnobacteriaceae	Atopostipes	0	11	0	0
Bacteria	Firmicutes	Bacilli	Lactobacillales	Enterococcaceae	NA	0	11	0	0
Bacteria	Firmicutes	Bacilli	NA	NA	NA	0	11	0	0
Bacteria	Bacteroidota	Bacteroidia	Bacteroidales	Muribaculaceae	NA	0	11	0	0
Bacteria	Firmicutes	Bacilli	Lactobacillales	Carnobacteriaceae	Atopostipes	0	11	0	0
Bacteria	Bacteroidota	Bacteroidia	Bacteroidales	Muribaculaceae	NA	0	11	0	0
Bacteria	Firmicutes	Clostridia	Oscillospirales	Ruminococcaceae	NA	0	11	0	0
Bacteria	Firmicutes	Bacilli	Lactobacillales	Enterococcaceae	Enterococcus	0	11	0	0
Bacteria	Firmicutes	Bacilli	Staphylococcales	Staphylococcaceae	NA	0	0	11	0
Bacteria	Firmicutes	Bacilli	Lactobacillales	Enterococcaceae	NA	0	0	11	0
Bacteria	Firmicutes	Bacilli	Lactobacillales	NA	NA	0	0	11	0
Bacteria	Firmicutes	Bacilli	Lactobacillales	Enterococcaceae	Enterococcus	0	0	11	0
Bacteria	Firmicutes	Bacilli	Staphylococcales	Staphylococcaceae	NA	0	0	11	0
Bacteria	Firmicutes	Clostridia	Oscillospirales	Oscillospiraceae	Intestinimonas	0	0	11	0
Bacteria	Firmicutes	Bacilli	Lactobacillales	NA	NA	0	0	11	0
Bacteria	Firmicutes	Bacilli	Lactobacillales	Lactobacillaceae	NA	0	0	11	0
Bacteria	Firmicutes	Bacilli	Lactobacillales	Lactobacillaceae	NA	0	0	11	0
Bacteria	Firmicutes	Bacilli	Staphylococcales	Staphylococcaceae	NA	0	0	11	0
Bacteria	Firmicutes	Bacilli	Lactobacillales	Enterococcaceae	NA	0	0	11	0
Bacteria	Firmicutes	Bacilli	Erysipelotrichales	Erysipelotrichaceae	Turicibacter	0	0	11	0
Bacteria	Firmicutes	Clostridia	Lachnospirales	Lachnospiraceae	NA	0	0	0	11
Bacteria	Firmicutes	Clostridia	Lachnospirales	Lachnospiraceae	NA	0	0	0	11
Bacteria	Firmicutes	Bacilli	Erysipelotrichales	Erysipelotrichaceae	Faecalibaculum	0	0	0	11
Bacteria	Firmicutes	Bacilli	Lactobacillales	Carnobacteriaceae	NA	0	0	0	11
Bacteria	Firmicutes	Bacilli	NA	NA	NA	0	0	0	11
Bacteria	Firmicutes	Bacilli	Staphylococcales	Staphylococcaceae	Staphylococcus	0	0	0	11
Bacteria	Firmicutes	Bacilli	Erysipelotrichales	Erysipelotrichaceae	Turicibacter	0	0	0	11
Bacteria	Firmicutes	Bacilli	Lactobacillales	Carnobacteriaceae	NA	0	0	0	11
Bacteria	Firmicutes	Bacilli	Lactobacillales	Enterococcaceae	NA	0	0	0	11
Bacteria	Firmicutes	Bacilli	Staphylococcales	Staphylococcaceae	NA	0	0	0	11
Bacteria	Firmicutes	Clostridia	Lachnospirales	Lachnospiraceae	Marvinbryantia	0	0	0	11
Bacteria	Firmicutes	Bacilli	Erysipelotrichales	Erysipelotrichaceae	Turicibacter	0	0	0	11
Bacteria	Firmicutes	NA	NA	NA	NA	0	0	0	11
Bacteria	Firmicutes	Bacilli	Lactobacillales	Carnobacteriaceae	Atopostipes	0	0	0	11
Bacteria	Firmicutes	Bacilli	Lactobacillales	Carnobacteriaceae	Atopostipes	0	0	0	11
Bacteria	Firmicutes	Clostridia	Lachnospirales	Lachnospiraceae	Marvinbryantia	0	0	0	11
Bacteria	Actinobacteriota	Coriobacteriia	Coriobacteriales	Eggerthellaceae	Asaccharobacter	0	0	0	11
Bacteria	Firmicutes	Bacilli	Erysipelotrichales	Erysipelotrichaceae	Turicibacter	0	0	0	11
Bacteria	Firmicutes	Clostridia	Lachnospirales	Lachnospiraceae	NA	0	0	0	11
Bacteria	Firmicutes	Bacilli	NA	NA	NA	10	0	0	0
Bacteria	Firmicutes	Bacilli	Bacillales	Planococcaceae	Sporosarcina	10	0	0	0
Bacteria	Firmicutes	Bacilli	Bacillales	Planococcaceae	Sporosarcina	10	0	0	0
Bacteria	Firmicutes	Bacilli	Lactobacillales	NA	NA	10	0	0	0
Bacteria	Firmicutes	Bacilli	Bacillales	Planococcaceae	Sporosarcina	10	0	0	0
Bacteria	Firmicutes	Bacilli	Lactobacillales	NA	NA	10	0	0	0
Bacteria	Firmicutes	Bacilli	Lactobacillales	Carnobacteriaceae	NA	10	0	0	0
Bacteria	Bacteroidota	Bacteroidia	Bacteroidales	Muribaculaceae	NA	10	0	0	0
Bacteria	Firmicutes	Bacilli	Lactobacillales	NA	NA	10	0	0	0
Bacteria	Firmicutes	Bacilli	Lactobacillales	Carnobacteriaceae	Atopostipes	10	0	0	0
Bacteria	Firmicutes	Bacilli	Staphylococcales	Staphylococcaceae	Staphylococcus	10	0	0	0
Bacteria	Firmicutes	Bacilli	Staphylococcales	Staphylococcaceae	Staphylococcus	10	0	0	0
Bacteria	Firmicutes	Clostridia	Oscillospirales	Oscillospiraceae	Pseudoflavonifractor	10	0	0	0
Bacteria	Firmicutes	Bacilli	Lactobacillales	Enterococcaceae	NA	10	0	0	0
Bacteria	Firmicutes	Bacilli	Bacillales	Planococcaceae	Sporosarcina	10	0	0	0
Bacteria	Firmicutes	Bacilli	NA	NA	NA	10	0	0	0
Bacteria	Firmicutes	Bacilli	Bacillales	Planococcaceae	NA	10	0	0	0
Bacteria	Firmicutes	Bacilli	Bacillales	Planococcaceae	NA	10	0	0	0
Bacteria	Firmicutes	Bacilli	Lactobacillales	Carnobacteriaceae	Atopostipes	10	0	0	0
Bacteria	Firmicutes	Bacilli	Bacillales	NA	NA	10	0	0	0
Bacteria	Firmicutes	Bacilli	Lactobacillales	Carnobacteriaceae	NA	10	0	0	0
Bacteria	Firmicutes	Bacilli	Bacillales	Planococcaceae	NA	10	0	0	0
Bacteria	Firmicutes	Bacilli	Lactobacillales	Carnobacteriaceae	NA	10	0	0	0
Bacteria	Firmicutes	Bacilli	Lactobacillales	Carnobacteriaceae	NA	10	0	0	0
Bacteria	Firmicutes	Bacilli	Bacillales	NA	NA	10	0	0	0
Bacteria	Firmicutes	Bacilli	Lactobacillales	NA	NA	10	0	0	0
Bacteria	Firmicutes	Bacilli	Lactobacillales	Enterococcaceae	Enterococcus	10	0	0	0
Bacteria	Firmicutes	Bacilli	Bacillales	Planococcaceae	Sporosarcina	10	0	0	0
Bacteria	Firmicutes	Bacilli	Lactobacillales	Enterococcaceae	Enterococcus	10	0	0	0
Bacteria	Firmicutes	Clostridia	Lachnospirales	Lachnospiraceae	NA	10	0	0	0
Bacteria	Firmicutes	Bacilli	Bacillales	Planococcaceae	Sporosarcina	10	0	0	0
Bacteria	Firmicutes	Bacilli	Lactobacillales	NA	NA	10	0	0	0
Bacteria	Firmicutes	Bacilli	Staphylococcales	Staphylococcaceae	NA	10	0	0	0
Bacteria	Firmicutes	Bacilli	Bacillales	Planococcaceae	Sporosarcina	10	0	0	0
Bacteria	Firmicutes	Bacilli	Staphylococcales	Staphylococcaceae	Staphylococcus	10	0	0	0
Bacteria	Firmicutes	Bacilli	Lactobacillales	NA	NA	10	0	0	0
Bacteria	Bacteroidota	Bacteroidia	Bacteroidales	Muribaculaceae	NA	10	0	0	0
Bacteria	Verrucomicrobiota	Verrucomicrobiae	Verrucomicrobiales	Akkermansiaceae	Akkermansia	10	0	0	0
Bacteria	Firmicutes	Bacilli	Bacillales	Planococcaceae	Sporosarcina	10	0	0	0
Bacteria	Firmicutes	Bacilli	Bacillales	Planococcaceae	NA	10	0	0	0
Bacteria	Firmicutes	Bacilli	Bacillales	Planococcaceae	Sporosarcina	10	0	0	0
Bacteria	Firmicutes	Bacilli	Lactobacillales	NA	NA	10	0	0	0
Bacteria	Firmicutes	Bacilli	Bacillales	Planococcaceae	Sporosarcina	10	0	0	0
Bacteria	Firmicutes	Bacilli	Lactobacillales	Enterococcaceae	Enterococcus	10	0	0	0
Bacteria	Firmicutes	Bacilli	Lactobacillales	Carnobacteriaceae	NA	0	10	0	0
Bacteria	Firmicutes	Clostridia	Oscillospirales	[Eubacterium] coprostanoligenes group	NA	0	10	0	0
Bacteria	Firmicutes	Bacilli	Lactobacillales	Lactobacillaceae	Lactobacillus	0	10	0	0
Bacteria	Firmicutes	Bacilli	Lactobacillales	NA	NA	0	10	0	0
Bacteria	Firmicutes	Bacilli	Lactobacillales	Enterococcaceae	NA	0	10	0	0
Bacteria	Firmicutes	Bacilli	Lactobacillales	Carnobacteriaceae	NA	0	10	0	0
Bacteria	Bacteroidota	Bacteroidia	Bacteroidales	Muribaculaceae	NA	0	10	0	0
Bacteria	Firmicutes	Bacilli	Staphylococcales	Staphylococcaceae	NA	0	10	0	0
Bacteria	Firmicutes	Clostridia	Peptostreptococcales-Tissierellales	NA	NA	0	10	0	0
Bacteria	Firmicutes	Bacilli	Lactobacillales	Lactobacillaceae	NA	0	10	0	0
Bacteria	Firmicutes	Bacilli	Lactobacillales	Enterococcaceae	Enterococcus	0	10	0	0
Bacteria	Firmicutes	Bacilli	Erysipelotrichales	Erysipelotrichaceae	Turicibacter	0	10	0	0
Bacteria	Firmicutes	Clostridia	Peptostreptococcales-Tissierellales	NA	NA	0	10	0	0
Bacteria	Firmicutes	Bacilli	Lactobacillales	Enterococcaceae	Enterococcus	0	10	0	0
Bacteria	Firmicutes	Bacilli	Staphylococcales	Staphylococcaceae	NA	0	10	0	0
Bacteria	Firmicutes	Bacilli	Lactobacillales	Carnobacteriaceae	Atopostipes	0	10	0	0
Bacteria	Actinobacteriota	Coriobacteriia	Coriobacteriales	Eggerthellaceae	Asaccharobacter	0	10	0	0
Bacteria	Firmicutes	Bacilli	Lactobacillales	NA	NA	0	10	0	0
Bacteria	Firmicutes	Clostridia	Lachnospirales	Lachnospiraceae	NA	0	10	0	0
Bacteria	Firmicutes	Bacilli	Lactobacillales	Enterococcaceae	NA	0	10	0	0
Bacteria	Firmicutes	Bacilli	Lactobacillales	Carnobacteriaceae	NA	0	10	0	0
Bacteria	Firmicutes	Bacilli	Lactobacillales	Enterococcaceae	Enterococcus	0	0	10	0
Bacteria	Bacteroidota	Bacteroidia	Bacteroidales	Muribaculaceae	NA	0	0	10	0
Bacteria	Firmicutes	Bacilli	Lactobacillales	Lactobacillaceae	NA	0	0	10	0
Bacteria	Firmicutes	Bacilli	Lactobacillales	Enterococcaceae	Enterococcus	0	0	10	0
Bacteria	Firmicutes	Bacilli	Lactobacillales	Enterococcaceae	Enterococcus	0	0	10	0
Bacteria	Firmicutes	Bacilli	Lactobacillales	Lactobacillaceae	NA	0	0	10	0
Bacteria	Firmicutes	Bacilli	Erysipelotrichales	Erysipelotrichaceae	Turicibacter	0	0	10	0
Bacteria	Firmicutes	Bacilli	Lactobacillales	Enterococcaceae	Enterococcus	0	0	10	0
Bacteria	Firmicutes	Bacilli	Lactobacillales	Enterococcaceae	Enterococcus	0	0	10	0
Bacteria	Firmicutes	Bacilli	Lactobacillales	Enterococcaceae	Enterococcus	0	0	10	0
Bacteria	Firmicutes	Bacilli	Lactobacillales	Enterococcaceae	NA	0	0	10	0
Bacteria	Firmicutes	Bacilli	Lactobacillales	Enterococcaceae	NA	0	0	10	0
Bacteria	Firmicutes	Bacilli	NA	NA	NA	0	0	10	0
Bacteria	Firmicutes	Bacilli	Lactobacillales	Lactobacillaceae	NA	0	0	10	0
Bacteria	Firmicutes	Bacilli	Lactobacillales	Enterococcaceae	Enterococcus	0	0	10	0
Bacteria	Actinobacteriota	Coriobacteriia	Coriobacteriales	Eggerthellaceae	Asaccharobacter	0	0	0	10
Bacteria	Firmicutes	Clostridia	Lachnospirales	Lachnospiraceae	NA	0	0	0	10
Bacteria	Firmicutes	Bacilli	Lactobacillales	Carnobacteriaceae	Atopostipes	0	0	0	10
Bacteria	Firmicutes	NA	NA	NA	NA	0	0	0	10
Bacteria	Firmicutes	Clostridia	Oscillospirales	Ruminococcaceae	[Eubacterium] siraeum group	0	0	0	10
Bacteria	Firmicutes	Bacilli	Staphylococcales	Staphylococcaceae	NA	0	0	0	10
Bacteria	Firmicutes	Bacilli	Lactobacillales	Enterococcaceae	Enterococcus	0	0	0	10
Bacteria	Firmicutes	Bacilli	Lactobacillales	Carnobacteriaceae	Atopostipes	0	0	0	10
Bacteria	Firmicutes	Bacilli	Lactobacillales	Enterococcaceae	NA	0	0	0	10
Bacteria	Bacteroidota	Bacteroidia	Bacteroidales	Muribaculaceae	NA	0	0	0	10
Bacteria	Firmicutes	Bacilli	Lactobacillales	Carnobacteriaceae	NA	0	0	0	10
Bacteria	Firmicutes	Bacilli	Bacillales	Planococcaceae	Sporosarcina	9	0	0	0
Bacteria	Firmicutes	Bacilli	Lactobacillales	Carnobacteriaceae	NA	9	0	0	0
Bacteria	Firmicutes	Bacilli	Bacillales	NA	NA	9	0	0	0
Bacteria	Firmicutes	Bacilli	Lactobacillales	Enterococcaceae	Enterococcus	9	0	0	0
Bacteria	Firmicutes	Bacilli	Bacillales	Planococcaceae	[Renibacterium] salmoninarum group	9	0	0	0
Bacteria	Firmicutes	Bacilli	Staphylococcales	Staphylococcaceae	Staphylococcus	9	0	0	0
Bacteria	Firmicutes	Bacilli	Staphylococcales	Staphylococcaceae	NA	9	0	0	0
Bacteria	Firmicutes	Bacilli	Lactobacillales	NA	NA	9	0	0	0
Bacteria	Firmicutes	Bacilli	Lactobacillales	Enterococcaceae	NA	9	0	0	0
Bacteria	Firmicutes	Bacilli	Bacillales	Planococcaceae	Sporosarcina	9	0	0	0
Bacteria	Firmicutes	Bacilli	Lactobacillales	Carnobacteriaceae	NA	9	0	0	0
Bacteria	Firmicutes	Bacilli	Bacillales	NA	NA	9	0	0	0
Bacteria	Firmicutes	Bacilli	Lactobacillales	Enterococcaceae	Enterococcus	9	0	0	0
Bacteria	Firmicutes	Bacilli	Lactobacillales	Carnobacteriaceae	Atopostipes	9	0	0	0
Bacteria	Firmicutes	Bacilli	Lactobacillales	Carnobacteriaceae	Atopostipes	9	0	0	0
Bacteria	Firmicutes	Bacilli	Bacillales	Planococcaceae	[Renibacterium] salmoninarum group	9	0	0	0
Bacteria	Firmicutes	Bacilli	Bacillales	Planococcaceae	[Renibacterium] salmoninarum group	9	0	0	0
Bacteria	Firmicutes	Bacilli	Staphylococcales	Staphylococcaceae	Staphylococcus	0	9	0	0
Bacteria	Firmicutes	Clostridia	Lachnospirales	Lachnospiraceae	NA	0	9	0	0
Bacteria	Firmicutes	Bacilli	Lactobacillales	Enterococcaceae	NA	0	9	0	0
Bacteria	Firmicutes	Bacilli	Lactobacillales	Enterococcaceae	NA	0	9	0	0
Bacteria	Firmicutes	Bacilli	Lactobacillales	Enterococcaceae	Enterococcus	0	9	0	0
Bacteria	Firmicutes	Bacilli	Lactobacillales	Carnobacteriaceae	NA	0	9	0	0
Bacteria	Firmicutes	Bacilli	Lactobacillales	Enterococcaceae	NA	0	9	0	0
Bacteria	Firmicutes	Clostridia	Lachnospirales	Lachnospiraceae	A2	0	9	0	0
Bacteria	Firmicutes	Bacilli	Lactobacillales	NA	NA	0	9	0	0
Bacteria	Firmicutes	Bacilli	Lactobacillales	NA	NA	0	9	0	0
Bacteria	Firmicutes	Bacilli	Erysipelotrichales	Erysipelotrichaceae	Turicibacter	0	9	0	0
Bacteria	Firmicutes	Bacilli	Lactobacillales	Enterococcaceae	NA	0	9	0	0
Bacteria	Firmicutes	Clostridia	Peptostreptococcales-Tissierellales	Peptostreptococcaceae	[Eubacterium] tenue group	0	9	0	0
Bacteria	Firmicutes	Bacilli	Lactobacillales	Enterococcaceae	NA	0	9	0	0
Bacteria	Firmicutes	Clostridia	Lachnospirales	Lachnospiraceae	NA	0	9	0	0
Bacteria	Firmicutes	Bacilli	Lactobacillales	Carnobacteriaceae	NA	0	9	0	0
Bacteria	Firmicutes	Clostridia	Lachnospirales	Lachnospiraceae	NA	0	9	0	0
Bacteria	Firmicutes	Bacilli	Staphylococcales	Staphylococcaceae	NA	0	9	0	0
Bacteria	Firmicutes	NA	NA	NA	NA	0	9	0	0
Bacteria	Firmicutes	Clostridia	Lachnospirales	Lachnospiraceae	NA	0	9	0	0
Bacteria	Firmicutes	Bacilli	Lactobacillales	Lactobacillaceae	NA	0	9	0	0
Bacteria	Firmicutes	Bacilli	Lactobacillales	NA	NA	0	9	0	0
Bacteria	Firmicutes	Bacilli	Lactobacillales	NA	NA	0	9	0	0
Bacteria	Firmicutes	Bacilli	Lactobacillales	Carnobacteriaceae	NA	0	9	0	0
Bacteria	Firmicutes	Bacilli	Lactobacillales	Carnobacteriaceae	Atopostipes	0	9	0	0
Bacteria	Firmicutes	Bacilli	Lactobacillales	Lactobacillaceae	NA	0	9	0	0
Bacteria	Firmicutes	Bacilli	Lactobacillales	Lactobacillaceae	NA	0	9	0	0
Bacteria	Firmicutes	Clostridia	Peptostreptococcales-Tissierellales	Peptostreptococcaceae	NA	0	9	0	0
Bacteria	Firmicutes	Bacilli	Lactobacillales	Enterococcaceae	NA	0	9	0	0
Bacteria	Firmicutes	Bacilli	NA	NA	NA	0	9	0	0
Bacteria	Firmicutes	Bacilli	Staphylococcales	Staphylococcaceae	NA	0	9	0	0
Bacteria	Firmicutes	Bacilli	Staphylococcales	Staphylococcaceae	Staphylococcus	0	9	0	0
Bacteria	Firmicutes	Bacilli	Erysipelotrichales	Erysipelotrichaceae	Turicibacter	0	0	9	0
Bacteria	Firmicutes	Bacilli	Lactobacillales	Enterococcaceae	Enterococcus	0	0	9	0
Bacteria	Firmicutes	Bacilli	Lactobacillales	Enterococcaceae	Enterococcus	0	0	9	0
Bacteria	Firmicutes	Bacilli	Lactobacillales	Enterococcaceae	Enterococcus	0	0	9	0
Bacteria	Firmicutes	Bacilli	Lactobacillales	Enterococcaceae	Enterococcus	0	0	9	0
Bacteria	Firmicutes	Bacilli	Lactobacillales	Enterococcaceae	Enterococcus	0	0	9	0
Bacteria	Firmicutes	Bacilli	Lactobacillales	Enterococcaceae	Enterococcus	0	0	9	0
Bacteria	Firmicutes	Bacilli	Lactobacillales	Enterococcaceae	Enterococcus	0	0	9	0
Bacteria	Firmicutes	Bacilli	Lactobacillales	Enterococcaceae	NA	0	0	9	0
Bacteria	Firmicutes	Bacilli	Lactobacillales	Enterococcaceae	Enterococcus	0	0	9	0
Bacteria	Firmicutes	Bacilli	Lactobacillales	Enterococcaceae	Enterococcus	0	0	9	0
Bacteria	Firmicutes	Bacilli	Lactobacillales	NA	NA	0	0	9	0
Bacteria	Firmicutes	Bacilli	Lactobacillales	Enterococcaceae	Enterococcus	0	0	9	0
Bacteria	Firmicutes	Bacilli	Lactobacillales	Enterococcaceae	Enterococcus	0	0	9	0
Bacteria	Firmicutes	Bacilli	Lactobacillales	NA	NA	0	0	9	0
Bacteria	Firmicutes	Bacilli	Lactobacillales	Enterococcaceae	NA	0	0	0	9
Bacteria	Firmicutes	Bacilli	Staphylococcales	Staphylococcaceae	Staphylococcus	0	0	0	9
Bacteria	Firmicutes	Bacilli	Erysipelotrichales	Erysipelotrichaceae	Faecalibaculum	0	0	0	9
Bacteria	Firmicutes	Clostridia	Lachnospirales	Lachnospiraceae	NA	0	0	0	9
Bacteria	Firmicutes	Bacilli	Bacillales	Planococcaceae	Sporosarcina	0	0	0	9
Bacteria	Firmicutes	Bacilli	Staphylococcales	Staphylococcaceae	NA	0	0	0	9
Bacteria	Firmicutes	Bacilli	NA	NA	NA	0	0	0	9
Bacteria	Firmicutes	NA	NA	NA	NA	0	0	0	9
Bacteria	Firmicutes	Bacilli	Lactobacillales	NA	NA	0	0	0	9
Bacteria	Firmicutes	Bacilli	Lactobacillales	Enterococcaceae	NA	0	0	0	9
Bacteria	Firmicutes	Bacilli	Staphylococcales	Staphylococcaceae	Staphylococcus	0	0	0	9
Bacteria	Firmicutes	Clostridia	Peptostreptococcales-Tissierellales	Peptostreptococcaceae	NA	0	0	0	9
Bacteria	Firmicutes	Bacilli	Staphylococcales	Staphylococcaceae	Staphylococcus	0	0	0	9
Bacteria	Firmicutes	Bacilli	Lactobacillales	Carnobacteriaceae	NA	0	0	0	9
Bacteria	Firmicutes	Clostridia	Oscillospirales	Oscillospiraceae	NA	0	0	0	9
Bacteria	Firmicutes	Bacilli	Lactobacillales	Enterococcaceae	NA	0	0	0	9
Bacteria	Firmicutes	Bacilli	Lactobacillales	Carnobacteriaceae	NA	0	0	0	9
Bacteria	Firmicutes	Bacilli	Staphylococcales	Staphylococcaceae	NA	0	0	0	9
Bacteria	Firmicutes	Bacilli	Bacillales	NA	NA	0	0	0	9
Bacteria	Firmicutes	Bacilli	Lactobacillales	Enterococcaceae	NA	0	0	0	9
Bacteria	Firmicutes	Clostridia	Oscillospirales	Ruminococcaceae	NA	0	0	0	9
Bacteria	Firmicutes	Bacilli	Lactobacillales	Carnobacteriaceae	NA	0	0	0	9
Bacteria	Firmicutes	Clostridia	Lachnospirales	Lachnospiraceae	Lachnospiraceae NK4A136 group	8	0	0	0
Bacteria	Firmicutes	Bacilli	Bacillales	NA	NA	8	0	0	0
Bacteria	Firmicutes	Bacilli	Lactobacillales	Enterococcaceae	NA	8	0	0	0
Bacteria	Firmicutes	Bacilli	Staphylococcales	Staphylococcaceae	Staphylococcus	8	0	0	0
Bacteria	Firmicutes	Bacilli	Lactobacillales	NA	NA	8	0	0	0
Bacteria	Firmicutes	Bacilli	Bacillales	NA	NA	8	0	0	0
Bacteria	Firmicutes	Bacilli	Bacillales	NA	NA	8	0	0	0
Bacteria	Firmicutes	Bacilli	Bacillales	Planococcaceae	Sporosarcina	8	0	0	0
Bacteria	Firmicutes	Bacilli	Bacillales	NA	NA	8	0	0	0
Bacteria	Firmicutes	Bacilli	Staphylococcales	Staphylococcaceae	Staphylococcus	8	0	0	0
Bacteria	Firmicutes	NA	NA	NA	NA	8	0	0	0
Bacteria	Firmicutes	Bacilli	Bacillales	NA	NA	8	0	0	0
Bacteria	Firmicutes	Bacilli	Lactobacillales	Carnobacteriaceae	Atopostipes	8	0	0	0
Bacteria	Firmicutes	Bacilli	Staphylococcales	Staphylococcaceae	Staphylococcus	8	0	0	0
Bacteria	Firmicutes	Bacilli	Lactobacillales	Enterococcaceae	NA	8	0	0	0
Bacteria	Firmicutes	Bacilli	Lactobacillales	Carnobacteriaceae	NA	8	0	0	0
Bacteria	Firmicutes	Bacilli	Lactobacillales	Carnobacteriaceae	Atopostipes	8	0	0	0
Bacteria	Firmicutes	Bacilli	Staphylococcales	Staphylococcaceae	Staphylococcus	8	0	0	0
Bacteria	Firmicutes	Bacilli	Lactobacillales	Carnobacteriaceae	NA	8	0	0	0
Bacteria	Firmicutes	Bacilli	Bacillales	Planococcaceae	Sporosarcina	8	0	0	0
Bacteria	Firmicutes	Bacilli	Bacillales	NA	NA	8	0	0	0
Bacteria	Firmicutes	Bacilli	NA	NA	NA	8	0	0	0
Bacteria	Firmicutes	Bacilli	Bacillales	Planococcaceae	Sporosarcina	8	0	0	0
Bacteria	Firmicutes	Bacilli	Bacillales	NA	NA	8	0	0	0
Bacteria	Firmicutes	Clostridia	Clostridia UCG-014	NA	NA	8	0	0	0
Bacteria	Firmicutes	Bacilli	Staphylococcales	Staphylococcaceae	Staphylococcus	8	0	0	0
Bacteria	Firmicutes	Bacilli	Bacillales	Planococcaceae	Sporosarcina	8	0	0	0
Bacteria	Firmicutes	Clostridia	Lachnospirales	Lachnospiraceae	NA	8	0	0	0
Bacteria	Firmicutes	Bacilli	Lactobacillales	Carnobacteriaceae	NA	0	8	0	0
Bacteria	Firmicutes	Bacilli	Staphylococcales	Staphylococcaceae	Staphylococcus	0	8	0	0
Bacteria	Bacteroidota	Bacteroidia	Bacteroidales	Muribaculaceae	NA	0	8	0	0
Bacteria	Bacteroidota	Bacteroidia	Bacteroidales	Muribaculaceae	NA	0	8	0	0
Bacteria	Firmicutes	Clostridia	Peptostreptococcales-Tissierellales	Peptostreptococcaceae	NA	0	8	0	0
Bacteria	Firmicutes	Bacilli	Lactobacillales	Enterococcaceae	Enterococcus	0	8	0	0
Bacteria	Firmicutes	Bacilli	Lactobacillales	NA	NA	0	8	0	0
Bacteria	Firmicutes	Bacilli	Staphylococcales	Staphylococcaceae	Staphylococcus	0	8	0	0
Bacteria	Firmicutes	Bacilli	Lactobacillales	Enterococcaceae	Enterococcus	0	8	0	0
Bacteria	Firmicutes	Bacilli	Erysipelotrichales	Erysipelotrichaceae	Turicibacter	0	8	0	0
Bacteria	Firmicutes	Bacilli	Lactobacillales	Carnobacteriaceae	NA	0	8	0	0
Bacteria	Firmicutes	Bacilli	Lactobacillales	Enterococcaceae	Enterococcus	0	8	0	0
Bacteria	Bacteroidota	Bacteroidia	Bacteroidales	Muribaculaceae	NA	0	8	0	0
Bacteria	Firmicutes	Bacilli	Lactobacillales	Enterococcaceae	NA	0	8	0	0
Bacteria	Firmicutes	Bacilli	Staphylococcales	Staphylococcaceae	NA	0	8	0	0
Bacteria	Firmicutes	Bacilli	Staphylococcales	Staphylococcaceae	NA	0	8	0	0
Bacteria	Firmicutes	Bacilli	Lactobacillales	Enterococcaceae	NA	0	8	0	0
Bacteria	Bacteroidota	Bacteroidia	Bacteroidales	Muribaculaceae	NA	0	8	0	0
Bacteria	Firmicutes	Bacilli	Lactobacillales	Carnobacteriaceae	NA	0	8	0	0
Bacteria	Firmicutes	Bacilli	Lactobacillales	Enterococcaceae	Enterococcus	0	8	0	0
Bacteria	Firmicutes	Bacilli	Lactobacillales	NA	NA	0	8	0	0
Bacteria	Firmicutes	Clostridia	Lachnospirales	Lachnospiraceae	[Eubacterium] ventriosum group	0	8	0	0
Bacteria	Firmicutes	Clostridia	Peptostreptococcales-Tissierellales	Peptostreptococcaceae	NA	0	8	0	0
Bacteria	Firmicutes	Bacilli	Lactobacillales	Lactobacillaceae	NA	0	8	0	0
Bacteria	Firmicutes	Bacilli	Staphylococcales	Staphylococcaceae	Staphylococcus	0	8	0	0
Bacteria	Firmicutes	Bacilli	Lactobacillales	NA	NA	0	8	0	0
Bacteria	Firmicutes	Clostridia	Lachnospirales	Lachnospiraceae	Lachnospiraceae NK4A136 group	0	8	0	0
Bacteria	Firmicutes	Bacilli	Lactobacillales	Lactobacillaceae	NA	0	8	0	0
Bacteria	Firmicutes	Bacilli	Lactobacillales	Enterococcaceae	Enterococcus	0	8	0	0
Bacteria	Firmicutes	Bacilli	Staphylococcales	Staphylococcaceae	Staphylococcus	0	8	0	0
Bacteria	Actinobacteriota	Coriobacteriia	Coriobacteriales	Eggerthellaceae	Asaccharobacter	0	8	0	0
Bacteria	Firmicutes	Bacilli	Lactobacillales	Enterococcaceae	Enterococcus	0	0	8	0
Bacteria	Firmicutes	Bacilli	Erysipelotrichales	Erysipelotrichaceae	Turicibacter	0	0	8	0
Bacteria	Firmicutes	Bacilli	Lactobacillales	Enterococcaceae	NA	0	0	8	0
Bacteria	Firmicutes	Clostridia	Peptostreptococcales-Tissierellales	Peptostreptococcaceae	NA	0	0	8	0
Bacteria	Firmicutes	Bacilli	Erysipelotrichales	Erysipelotrichaceae	Turicibacter	0	0	8	0
Bacteria	Firmicutes	Bacilli	Staphylococcales	Staphylococcaceae	NA	0	0	8	0
Bacteria	Firmicutes	Bacilli	Staphylococcales	Staphylococcaceae	NA	0	0	8	0
Bacteria	Firmicutes	Bacilli	Lactobacillales	Enterococcaceae	NA	0	0	8	0
Bacteria	Firmicutes	Bacilli	Lactobacillales	Lactobacillaceae	Lactobacillus	0	0	8	0
Bacteria	Firmicutes	Bacilli	Bacillales	Planococcaceae	Sporosarcina	0	0	0	8
Bacteria	Firmicutes	Bacilli	Lactobacillales	Carnobacteriaceae	Atopostipes	0	0	0	8
Bacteria	Firmicutes	Bacilli	Lactobacillales	Carnobacteriaceae	NA	0	0	0	8
Bacteria	Firmicutes	Bacilli	Lactobacillales	Carnobacteriaceae	Atopostipes	0	0	0	8
Bacteria	Firmicutes	Bacilli	Lactobacillales	Carnobacteriaceae	NA	0	0	0	8
Bacteria	Firmicutes	Clostridia	Oscillospirales	Oscillospiraceae	NA	0	0	0	8
Bacteria	Firmicutes	Bacilli	Bacillales	Planococcaceae	Sporosarcina	0	0	0	8
Bacteria	Firmicutes	Bacilli	Bacillales	Bacillaceae	NA	0	0	0	8
Bacteria	Firmicutes	Clostridia	Lachnospirales	Lachnospiraceae	NA	0	0	0	8
Bacteria	Firmicutes	Bacilli	Staphylococcales	Staphylococcaceae	NA	0	0	0	8
Bacteria	Firmicutes	Bacilli	Lactobacillales	Carnobacteriaceae	Atopostipes	0	0	0	8
Bacteria	Firmicutes	Clostridia	Peptostreptococcales-Tissierellales	Peptostreptococcaceae	NA	0	0	0	8
Bacteria	Firmicutes	Bacilli	NA	NA	NA	0	0	0	8
Bacteria	Firmicutes	Bacilli	Bacillales	Planococcaceae	Sporosarcina	0	0	0	8
Bacteria	Firmicutes	Bacilli	Lactobacillales	Carnobacteriaceae	NA	0	0	0	8
Bacteria	Firmicutes	Bacilli	Lactobacillales	Carnobacteriaceae	Atopostipes	0	0	0	8
Bacteria	Firmicutes	Clostridia	Lachnospirales	Lachnospiraceae	NA	0	0	0	8
Bacteria	Firmicutes	Clostridia	Lachnospirales	Lachnospiraceae	NA	0	0	0	8
Bacteria	Firmicutes	Bacilli	NA	NA	NA	0	0	0	8
Bacteria	Firmicutes	Clostridia	Peptostreptococcales-Tissierellales	Peptostreptococcaceae	NA	0	0	0	8
Bacteria	Firmicutes	Bacilli	Lactobacillales	Carnobacteriaceae	Atopostipes	0	0	0	8
Bacteria	Firmicutes	Bacilli	Lactobacillales	Carnobacteriaceae	NA	0	0	0	8
Bacteria	Firmicutes	Clostridia	Lachnospirales	Lachnospiraceae	NA	0	0	0	8
Bacteria	Firmicutes	Bacilli	Lactobacillales	NA	NA	7	0	0	0
Bacteria	Firmicutes	Bacilli	Staphylococcales	Staphylococcaceae	Staphylococcus	7	0	0	0
Bacteria	Firmicutes	Bacilli	Erysipelotrichales	Erysipelotrichaceae	Turicibacter	7	0	0	0
Bacteria	Firmicutes	Bacilli	Lactobacillales	Carnobacteriaceae	NA	7	0	0	0
Bacteria	Firmicutes	Clostridia	Oscillospirales	Ruminococcaceae	Incertae Sedis	7	0	0	0
Bacteria	Firmicutes	Bacilli	Lactobacillales	Enterococcaceae	NA	7	0	0	0
Bacteria	Firmicutes	Bacilli	Bacillales	Planococcaceae	Sporosarcina	7	0	0	0
Bacteria	Firmicutes	Bacilli	Bacillales	Planococcaceae	Sporosarcina	7	0	0	0
Bacteria	Firmicutes	Bacilli	Bacillales	Planococcaceae	Sporosarcina	7	0	0	0
Bacteria	Firmicutes	Bacilli	Bacillales	NA	NA	7	0	0	0
Bacteria	Firmicutes	Bacilli	Bacillales	Planococcaceae	Sporosarcina	7	0	0	0
Bacteria	Firmicutes	Bacilli	Staphylococcales	Staphylococcaceae	Staphylococcus	7	0	0	0
Bacteria	Firmicutes	Bacilli	Bacillales	Planococcaceae	Sporosarcina	7	0	0	0
Bacteria	Firmicutes	Bacilli	NA	NA	NA	7	0	0	0
Bacteria	Firmicutes	Bacilli	Bacillales	Planococcaceae	Sporosarcina	7	0	0	0
Bacteria	Firmicutes	Bacilli	Lactobacillales	Carnobacteriaceae	NA	7	0	0	0
Bacteria	Firmicutes	Bacilli	Lactobacillales	Carnobacteriaceae	NA	7	0	0	0
Bacteria	Firmicutes	Clostridia	Lachnospirales	Lachnospiraceae	NA	7	0	0	0
Bacteria	Firmicutes	Bacilli	Lactobacillales	Carnobacteriaceae	NA	7	0	0	0
Bacteria	Firmicutes	Bacilli	Staphylococcales	Staphylococcaceae	NA	7	0	0	0
Bacteria	Firmicutes	Bacilli	Bacillales	Planococcaceae	Sporosarcina	7	0	0	0
Bacteria	Firmicutes	Bacilli	Bacillales	Planococcaceae	Sporosarcina	7	0	0	0
Bacteria	Firmicutes	Bacilli	Lactobacillales	NA	NA	0	7	0	0
Bacteria	Firmicutes	Bacilli	Lactobacillales	Enterococcaceae	NA	0	7	0	0
Bacteria	Firmicutes	Bacilli	Lactobacillales	Carnobacteriaceae	NA	0	7	0	0
Bacteria	Firmicutes	Bacilli	Lactobacillales	Carnobacteriaceae	Atopostipes	0	7	0	0
Bacteria	Firmicutes	Bacilli	Lactobacillales	Enterococcaceae	NA	0	7	0	0
Bacteria	Firmicutes	Clostridia	Peptostreptococcales-Tissierellales	Anaerovoracaceae	Family XIII AD3011 group	0	7	0	0
Bacteria	Firmicutes	Clostridia	Lachnospirales	Lachnospiraceae	[Eubacterium] oxidoreducens group	0	7	0	0
Bacteria	Firmicutes	Clostridia	Lachnospirales	Lachnospiraceae	A2	0	7	0	0
Bacteria	Firmicutes	Bacilli	Lactobacillales	Enterococcaceae	NA	0	7	0	0
Bacteria	Firmicutes	Bacilli	Lactobacillales	Carnobacteriaceae	NA	0	7	0	0
Bacteria	Firmicutes	Bacilli	Lactobacillales	Enterococcaceae	NA	0	7	0	0
Bacteria	Firmicutes	Bacilli	Lactobacillales	Enterococcaceae	NA	0	7	0	0
Bacteria	Firmicutes	Bacilli	Lactobacillales	Carnobacteriaceae	NA	0	7	0	0
Bacteria	Firmicutes	Clostridia	Lachnospirales	Lachnospiraceae	Lachnospiraceae NK4A136 group	0	7	0	0
Bacteria	Firmicutes	Bacilli	Lactobacillales	Enterococcaceae	Enterococcus	0	7	0	0
Bacteria	Firmicutes	Bacilli	Erysipelotrichales	Erysipelotrichaceae	Turicibacter	0	7	0	0
Bacteria	Firmicutes	NA	NA	NA	NA	0	7	0	0
Bacteria	Firmicutes	Bacilli	Lactobacillales	Carnobacteriaceae	NA	0	7	0	0
Bacteria	Firmicutes	Bacilli	Lactobacillales	Enterococcaceae	NA	0	7	0	0
Bacteria	Firmicutes	Bacilli	Lactobacillales	Enterococcaceae	NA	0	7	0	0
Bacteria	Firmicutes	Bacilli	Lactobacillales	Enterococcaceae	NA	0	0	7	0
Bacteria	Firmicutes	Bacilli	Staphylococcales	Staphylococcaceae	NA	0	0	7	0
Bacteria	Firmicutes	Bacilli	Lactobacillales	Enterococcaceae	Enterococcus	0	0	7	0
Bacteria	Firmicutes	Clostridia	Peptostreptococcales-Tissierellales	Anaerovoracaceae	NA	0	0	7	0
Bacteria	Firmicutes	Bacilli	Lactobacillales	NA	NA	0	0	7	0
Bacteria	Firmicutes	Bacilli	Lactobacillales	Enterococcaceae	NA	0	0	7	0
Bacteria	Firmicutes	Bacilli	Lactobacillales	Enterococcaceae	NA	0	0	7	0
Bacteria	Firmicutes	Bacilli	Staphylococcales	Staphylococcaceae	NA	0	0	7	0
Bacteria	Firmicutes	Bacilli	Lactobacillales	Lactobacillaceae	NA	0	0	7	0
Bacteria	Firmicutes	Bacilli	Staphylococcales	Staphylococcaceae	NA	0	0	7	0
Bacteria	Firmicutes	Bacilli	Lactobacillales	Enterococcaceae	NA	0	0	7	0
Bacteria	Firmicutes	Bacilli	Lactobacillales	Enterococcaceae	Enterococcus	0	0	7	0
Bacteria	Firmicutes	Bacilli	Lactobacillales	Enterococcaceae	Enterococcus	0	0	7	0
Bacteria	Firmicutes	Bacilli	Lactobacillales	Enterococcaceae	NA	0	0	7	0
Bacteria	Firmicutes	Bacilli	Bacillales	Planococcaceae	Sporosarcina	0	0	0	7
Bacteria	Firmicutes	Bacilli	Staphylococcales	Staphylococcaceae	NA	0	0	0	7
Bacteria	Firmicutes	Bacilli	Erysipelotrichales	Erysipelotrichaceae	Turicibacter	0	0	0	7
Bacteria	Firmicutes	Bacilli	Bacillales	Planococcaceae	Sporosarcina	0	0	0	7
Bacteria	Firmicutes	Bacilli	Bacillales	Planococcaceae	Sporosarcina	0	0	0	7
Bacteria	Firmicutes	Bacilli	Bacillales	Planococcaceae	Sporosarcina	0	0	0	7
Bacteria	Firmicutes	Bacilli	Staphylococcales	Staphylococcaceae	NA	0	0	0	7
Bacteria	Firmicutes	Bacilli	Staphylococcales	Staphylococcaceae	NA	0	0	0	7
Bacteria	Firmicutes	Bacilli	Staphylococcales	Staphylococcaceae	NA	0	0	0	7
Bacteria	Firmicutes	Bacilli	Lactobacillales	Carnobacteriaceae	Atopostipes	0	0	0	7
Bacteria	Firmicutes	Bacilli	Staphylococcales	Staphylococcaceae	Staphylococcus	0	0	0	7
Bacteria	Bacteroidota	Bacteroidia	Bacteroidales	Muribaculaceae	NA	0	0	0	7
Bacteria	Firmicutes	Bacilli	Bacillales	Planococcaceae	Sporosarcina	0	0	0	7
Bacteria	Firmicutes	Bacilli	Lactobacillales	Carnobacteriaceae	Atopostipes	0	0	0	7
Bacteria	Firmicutes	Bacilli	Staphylococcales	Staphylococcaceae	NA	0	0	0	7
Bacteria	Firmicutes	Bacilli	Lactobacillales	Carnobacteriaceae	Atopostipes	0	0	0	7
Bacteria	Firmicutes	Bacilli	Lactobacillales	Carnobacteriaceae	Atopostipes	0	0	0	7
Bacteria	Firmicutes	Clostridia	Peptococcales	Peptococcaceae	NA	0	0	0	7
Bacteria	Firmicutes	Clostridia	Clostridia vadinBB60 group	NA	NA	0	0	0	7
Bacteria	Firmicutes	Clostridia	Lachnospirales	Lachnospiraceae	NA	0	0	0	7
Bacteria	Firmicutes	Bacilli	Bacillales	Planococcaceae	Sporosarcina	0	0	0	7
Bacteria	Firmicutes	Bacilli	Erysipelotrichales	Erysipelotrichaceae	NA	0	0	0	7
Bacteria	Firmicutes	Bacilli	Bacillales	Planococcaceae	Sporosarcina	0	0	0	7
Bacteria	Firmicutes	Bacilli	Bacillales	Planococcaceae	Sporosarcina	0	0	0	7
Bacteria	Firmicutes	Bacilli	Staphylococcales	Staphylococcaceae	NA	0	0	0	7
Bacteria	Actinobacteriota	Coriobacteriia	Coriobacteriales	Eggerthellaceae	Enterorhabdus	0	0	0	7
Bacteria	Firmicutes	Bacilli	Bacillales	Planococcaceae	Sporosarcina	0	0	0	7
Bacteria	Firmicutes	Bacilli	Lactobacillales	Enterococcaceae	NA	0	0	0	7
Bacteria	Firmicutes	Bacilli	Lactobacillales	Carnobacteriaceae	NA	0	0	0	7
Bacteria	Firmicutes	Bacilli	Lactobacillales	Carnobacteriaceae	Atopostipes	0	0	0	7
Bacteria	Firmicutes	Bacilli	Bacillales	Planococcaceae	Sporosarcina	0	0	0	7
Bacteria	Firmicutes	Clostridia	Lachnospirales	Lachnospiraceae	NA	0	0	0	7
Bacteria	Firmicutes	Bacilli	Lactobacillales	Carnobacteriaceae	Atopostipes	0	0	0	7
Bacteria	Firmicutes	Bacilli	Bacillales	Planococcaceae	Sporosarcina	0	0	0	7
Bacteria	Firmicutes	Bacilli	Lactobacillales	Enterococcaceae	NA	6	0	0	0
Bacteria	Firmicutes	Bacilli	Bacillales	Planococcaceae	NA	6	0	0	0
Bacteria	Firmicutes	Bacilli	Lactobacillales	Carnobacteriaceae	Atopostipes	6	0	0	0
Bacteria	Firmicutes	Bacilli	Lactobacillales	Carnobacteriaceae	NA	6	0	0	0
Bacteria	Firmicutes	Bacilli	Lactobacillales	Carnobacteriaceae	Atopostipes	6	0	0	0
Bacteria	Actinobacteriota	Coriobacteriia	Coriobacteriales	Eggerthellaceae	Asaccharobacter	6	0	0	0
Bacteria	Firmicutes	Bacilli	Lactobacillales	Carnobacteriaceae	Atopostipes	6	0	0	0
Bacteria	Firmicutes	Bacilli	Lactobacillales	Carnobacteriaceae	Atopostipes	6	0	0	0
Bacteria	Firmicutes	Bacilli	Staphylococcales	Staphylococcaceae	NA	6	0	0	0
Bacteria	Firmicutes	Bacilli	NA	NA	NA	6	0	0	0
Bacteria	Firmicutes	Bacilli	Staphylococcales	Staphylococcaceae	Staphylococcus	6	0	0	0
Bacteria	Firmicutes	Bacilli	Lactobacillales	Enterococcaceae	NA	6	0	0	0
Bacteria	Firmicutes	Clostridia	Lachnospirales	Lachnospiraceae	NA	6	0	0	0
Bacteria	Firmicutes	Clostridia	Lachnospirales	Lachnospiraceae	NA	6	0	0	0
Bacteria	Firmicutes	Bacilli	Lactobacillales	Enterococcaceae	NA	6	0	0	0
Bacteria	Bacteroidota	Bacteroidia	Bacteroidales	Muribaculaceae	NA	6	0	0	0
Bacteria	Firmicutes	NA	NA	NA	NA	6	0	0	0
Bacteria	Firmicutes	Bacilli	Bacillales	NA	NA	6	0	0	0
Bacteria	Firmicutes	Bacilli	Lactobacillales	Enterococcaceae	NA	6	0	0	0
Bacteria	Firmicutes	Clostridia	Lachnospirales	Lachnospiraceae	A2	6	0	0	0
Bacteria	Firmicutes	Clostridia	Oscillospirales	Oscillospiraceae	NA	6	0	0	0
Bacteria	Firmicutes	Bacilli	Lactobacillales	Enterococcaceae	NA	6	0	0	0
Bacteria	Firmicutes	Bacilli	Lactobacillales	Carnobacteriaceae	Atopostipes	6	0	0	0
Bacteria	Firmicutes	Bacilli	Lactobacillales	Carnobacteriaceae	NA	6	0	0	0
Bacteria	Firmicutes	Clostridia	Oscillospirales	Ruminococcaceae	[Eubacterium] siraeum group	6	0	0	0
Bacteria	Firmicutes	Bacilli	Lactobacillales	Carnobacteriaceae	NA	6	0	0	0
Bacteria	Firmicutes	Bacilli	NA	NA	NA	6	0	0	0
Bacteria	Firmicutes	Clostridia	Lachnospirales	Lachnospiraceae	NA	6	0	0	0
Bacteria	Firmicutes	Bacilli	Lactobacillales	Carnobacteriaceae	Atopostipes	6	0	0	0
Bacteria	Firmicutes	Bacilli	Bacillales	NA	NA	6	0	0	0
Bacteria	Firmicutes	Bacilli	Bacillales	NA	NA	6	0	0	0
Bacteria	Firmicutes	Bacilli	Staphylococcales	Staphylococcaceae	Staphylococcus	6	0	0	0
Bacteria	Firmicutes	Bacilli	Bacillales	NA	NA	6	0	0	0
Bacteria	Bacteroidota	Bacteroidia	Bacteroidales	Muribaculaceae	NA	6	0	0	0
Bacteria	Firmicutes	Bacilli	Bacillales	NA	NA	6	0	0	0
Bacteria	Firmicutes	Bacilli	Lactobacillales	NA	NA	6	0	0	0
Bacteria	Firmicutes	Bacilli	Bacillales	Planococcaceae	Sporosarcina	6	0	0	0
Bacteria	Firmicutes	Bacilli	Bacillales	NA	NA	6	0	0	0
Bacteria	Firmicutes	Bacilli	Bacillales	NA	NA	6	0	0	0
Bacteria	Firmicutes	Bacilli	Lactobacillales	Carnobacteriaceae	Atopostipes	6	0	0	0
Bacteria	Firmicutes	NA	NA	NA	NA	6	0	0	0
Bacteria	Firmicutes	Bacilli	Lactobacillales	Enterococcaceae	NA	0	6	0	0
Bacteria	Firmicutes	Bacilli	Lactobacillales	Enterococcaceae	Enterococcus	0	6	0	0
Bacteria	Firmicutes	Bacilli	Lactobacillales	Carnobacteriaceae	Atopostipes	0	6	0	0
Bacteria	Firmicutes	Bacilli	Lactobacillales	Enterococcaceae	NA	0	6	0	0
Bacteria	Firmicutes	Bacilli	Lactobacillales	Enterococcaceae	NA	0	6	0	0
Bacteria	Firmicutes	Bacilli	Staphylococcales	Staphylococcaceae	NA	0	6	0	0
Bacteria	Actinobacteriota	Coriobacteriia	Coriobacteriales	Eggerthellaceae	Asaccharobacter	0	6	0	0
Bacteria	Firmicutes	Bacilli	Lactobacillales	Carnobacteriaceae	NA	0	6	0	0
Bacteria	Firmicutes	Bacilli	Lactobacillales	Carnobacteriaceae	Atopostipes	0	6	0	0
Bacteria	Firmicutes	Bacilli	Lactobacillales	Enterococcaceae	NA	0	6	0	0
Bacteria	Bacteroidota	Bacteroidia	Bacteroidales	Muribaculaceae	NA	0	6	0	0
Bacteria	Firmicutes	Clostridia	Lachnospirales	Lachnospiraceae	NA	0	6	0	0
Bacteria	Bacteroidota	Bacteroidia	Bacteroidales	Muribaculaceae	NA	0	6	0	0
Bacteria	Bacteroidota	Bacteroidia	Bacteroidales	Muribaculaceae	NA	0	6	0	0
Bacteria	Firmicutes	Bacilli	Lactobacillales	Enterococcaceae	Enterococcus	0	6	0	0
Bacteria	Firmicutes	Clostridia	Peptostreptococcales-Tissierellales	Anaerovoracaceae	[Eubacterium] brachy group	0	6	0	0
Bacteria	Firmicutes	Bacilli	Lactobacillales	Enterococcaceae	NA	0	6	0	0
Bacteria	Firmicutes	Bacilli	Lactobacillales	Enterococcaceae	NA	0	6	0	0
Bacteria	Firmicutes	Clostridia	Clostridia vadinBB60 group	NA	NA	0	6	0	0
Bacteria	Firmicutes	Clostridia	Lachnospirales	Lachnospiraceae	Lachnospiraceae UCG-008	0	6	0	0
Bacteria	Firmicutes	Bacilli	Lactobacillales	Enterococcaceae	NA	0	6	0	0
Bacteria	Firmicutes	Bacilli	Lactobacillales	Carnobacteriaceae	Atopostipes	0	6	0	0
Bacteria	Bacteroidota	Bacteroidia	Bacteroidales	Muribaculaceae	NA	0	6	0	0
Bacteria	Firmicutes	Clostridia	Lachnospirales	Lachnospiraceae	Lachnospiraceae UCG-001	0	6	0	0
Bacteria	Bacteroidota	Bacteroidia	Bacteroidales	Muribaculaceae	NA	0	6	0	0
Bacteria	Bacteroidota	Bacteroidia	Bacteroidales	Muribaculaceae	NA	0	6	0	0
Bacteria	Bacteroidota	Bacteroidia	Bacteroidales	Muribaculaceae	NA	0	6	0	0
Bacteria	Firmicutes	Clostridia	Lachnospirales	Lachnospiraceae	NA	0	6	0	0
Bacteria	Firmicutes	Bacilli	Lactobacillales	Enterococcaceae	NA	0	6	0	0
Bacteria	Bacteroidota	Bacteroidia	Bacteroidales	Muribaculaceae	NA	0	6	0	0
Bacteria	Firmicutes	Bacilli	Staphylococcales	Staphylococcaceae	NA	0	0	6	0
Bacteria	Firmicutes	Bacilli	Lactobacillales	Enterococcaceae	NA	0	0	6	0
Bacteria	Firmicutes	Bacilli	Lactobacillales	Enterococcaceae	Enterococcus	0	0	6	0
Bacteria	Firmicutes	Bacilli	Lactobacillales	NA	NA	0	0	6	0
Bacteria	Firmicutes	Bacilli	Staphylococcales	Staphylococcaceae	NA	0	0	6	0
Bacteria	Firmicutes	Bacilli	Lactobacillales	Enterococcaceae	NA	0	0	6	0
Bacteria	Firmicutes	Bacilli	Staphylococcales	Staphylococcaceae	NA	0	0	6	0
Bacteria	Firmicutes	Bacilli	Lactobacillales	Enterococcaceae	NA	0	0	6	0
Bacteria	Firmicutes	Bacilli	Staphylococcales	Staphylococcaceae	NA	0	0	6	0
Bacteria	Firmicutes	Bacilli	Staphylococcales	Staphylococcaceae	NA	0	0	6	0
Bacteria	Firmicutes	Bacilli	Lactobacillales	Enterococcaceae	Enterococcus	0	0	6	0
Bacteria	Firmicutes	Bacilli	Bacillales	Planococcaceae	Sporosarcina	0	0	0	6
Bacteria	Firmicutes	Bacilli	Lactobacillales	Carnobacteriaceae	NA	0	0	0	6
Bacteria	Firmicutes	Clostridia	Lachnospirales	Lachnospiraceae	Lachnospiraceae NK4A136 group	0	0	0	6
Bacteria	Firmicutes	Bacilli	Lactobacillales	NA	NA	0	0	0	6
Bacteria	Firmicutes	Bacilli	Staphylococcales	Staphylococcaceae	NA	0	0	0	6
Bacteria	Firmicutes	Bacilli	Lactobacillales	Carnobacteriaceae	Atopostipes	0	0	0	6
Bacteria	Firmicutes	Bacilli	Lactobacillales	Carnobacteriaceae	Atopostipes	0	0	0	6
Bacteria	Firmicutes	Clostridia	Lachnospirales	Lachnospiraceae	NA	0	0	0	6
Bacteria	Firmicutes	Bacilli	Lactobacillales	Carnobacteriaceae	Atopostipes	0	0	0	6
Bacteria	Firmicutes	Clostridia	Peptostreptococcales-Tissierellales	NA	NA	0	0	0	6
Bacteria	Firmicutes	Bacilli	Erysipelotrichales	Erysipelotrichaceae	Turicibacter	0	0	0	6
Bacteria	Firmicutes	Bacilli	Lactobacillales	Carnobacteriaceae	Atopostipes	0	0	0	6
Bacteria	Firmicutes	Clostridia	Lachnospirales	Lachnospiraceae	NA	0	0	0	6
Bacteria	Firmicutes	NA	NA	NA	NA	0	0	0	6
Bacteria	Firmicutes	Bacilli	Bacillales	Planococcaceae	Sporosarcina	0	0	0	6
Bacteria	Firmicutes	Bacilli	Bacillales	Planococcaceae	Sporosarcina	0	0	0	6
Bacteria	Firmicutes	Bacilli	Lactobacillales	Carnobacteriaceae	Atopostipes	0	0	0	6
Bacteria	Firmicutes	Bacilli	Lactobacillales	Carnobacteriaceae	Atopostipes	0	0	0	6
Bacteria	Firmicutes	Bacilli	Bacillales	Planococcaceae	Sporosarcina	0	0	0	6
Bacteria	Firmicutes	NA	NA	NA	NA	0	0	0	6
Bacteria	Firmicutes	Bacilli	Bacillales	Planococcaceae	Sporosarcina	0	0	0	6
Bacteria	Firmicutes	Bacilli	Lactobacillales	Carnobacteriaceae	NA	0	0	0	6
Bacteria	Firmicutes	Bacilli	Staphylococcales	Staphylococcaceae	Staphylococcus	0	0	0	6
Bacteria	Firmicutes	Bacilli	Bacillales	Planococcaceae	Sporosarcina	0	0	0	6
Bacteria	Firmicutes	Clostridia	Oscillospirales	Ruminococcaceae	Paludicola	0	0	0	6
Bacteria	Firmicutes	Bacilli	Bacillales	NA	NA	0	0	0	6
Bacteria	Firmicutes	Clostridia	Oscillospirales	Oscillospiraceae	Colidextribacter	0	0	0	6
Bacteria	Firmicutes	Bacilli	Staphylococcales	Staphylococcaceae	NA	0	0	0	6
Bacteria	Firmicutes	NA	NA	NA	NA	0	0	0	6
Bacteria	Firmicutes	Bacilli	Bacillales	Planococcaceae	Sporosarcina	0	0	0	6
Bacteria	Firmicutes	Bacilli	Lactobacillales	Carnobacteriaceae	NA	0	0	0	6
Bacteria	Firmicutes	Bacilli	Lactobacillales	Carnobacteriaceae	Atopostipes	0	0	0	6
Bacteria	Firmicutes	Bacilli	Erysipelotrichales	Erysipelotrichaceae	Faecalibaculum	0	0	0	6
Bacteria	Firmicutes	Clostridia	Lachnospirales	Lachnospiraceae	Lachnospiraceae NK4A136 group	0	0	0	6
Bacteria	Firmicutes	Bacilli	Lactobacillales	Carnobacteriaceae	NA	0	0	0	6
Bacteria	Firmicutes	Bacilli	NA	NA	NA	0	0	0	6
Bacteria	Firmicutes	Bacilli	Lactobacillales	Carnobacteriaceae	NA	0	0	0	6
Bacteria	Firmicutes	Clostridia	NA	NA	NA	0	0	0	6
Bacteria	Firmicutes	Bacilli	Erysipelotrichales	Erysipelotrichaceae	Turicibacter	0	0	0	6
Bacteria	Firmicutes	Clostridia	Lachnospirales	Lachnospiraceae	Lachnospiraceae NK4A136 group	5	0	0	0
Bacteria	Firmicutes	Bacilli	Bacillales	Planococcaceae	Sporosarcina	5	0	0	0
Bacteria	Firmicutes	Clostridia	Lachnospirales	Lachnospiraceae	Marvinbryantia	5	0	0	0
Bacteria	Firmicutes	Bacilli	Lactobacillales	Enterococcaceae	NA	5	0	0	0
Bacteria	Firmicutes	Bacilli	Bacillales	Planococcaceae	NA	5	0	0	0
Bacteria	Firmicutes	Bacilli	Lactobacillales	Enterococcaceae	NA	5	0	0	0
Bacteria	Firmicutes	Bacilli	Lactobacillales	Carnobacteriaceae	NA	5	0	0	0
Bacteria	Firmicutes	Bacilli	Bacillales	Planococcaceae	NA	5	0	0	0
Bacteria	Firmicutes	Bacilli	Staphylococcales	Staphylococcaceae	Staphylococcus	5	0	0	0
Bacteria	Firmicutes	Clostridia	Peptococcales	Peptococcaceae	NA	5	0	0	0
Bacteria	Firmicutes	Bacilli	Lactobacillales	Carnobacteriaceae	NA	5	0	0	0
Bacteria	Firmicutes	Bacilli	Bacillales	NA	NA	5	0	0	0
Bacteria	Firmicutes	Bacilli	Staphylococcales	Staphylococcaceae	Staphylococcus	5	0	0	0
Bacteria	Firmicutes	Bacilli	Lactobacillales	Enterococcaceae	NA	5	0	0	0
Bacteria	Firmicutes	Bacilli	NA	NA	NA	5	0	0	0
Bacteria	Firmicutes	Bacilli	Lactobacillales	Enterococcaceae	NA	5	0	0	0
Bacteria	Firmicutes	Bacilli	Bacillales	Planococcaceae	NA	5	0	0	0
Bacteria	Firmicutes	Bacilli	Bacillales	Bacillaceae	NA	5	0	0	0
Bacteria	Firmicutes	Bacilli	Bacillales	Planococcaceae	Sporosarcina	5	0	0	0
Bacteria	Firmicutes	Bacilli	Bacillales	Planococcaceae	Sporosarcina	5	0	0	0
Bacteria	Firmicutes	Bacilli	Staphylococcales	Staphylococcaceae	NA	5	0	0	0
Bacteria	Firmicutes	NA	NA	NA	NA	5	0	0	0
Bacteria	Firmicutes	Bacilli	Bacillales	NA	NA	5	0	0	0
Bacteria	Firmicutes	Bacilli	Lactobacillales	NA	NA	5	0	0	0
Bacteria	Firmicutes	Bacilli	Lactobacillales	Carnobacteriaceae	Atopostipes	5	0	0	0
Bacteria	Firmicutes	Bacilli	Lactobacillales	Carnobacteriaceae	NA	5	0	0	0
Bacteria	Firmicutes	Bacilli	Lactobacillales	Enterococcaceae	Enterococcus	0	5	0	0
Bacteria	Firmicutes	Bacilli	Lactobacillales	Lactobacillaceae	NA	0	5	0	0
Bacteria	Firmicutes	Bacilli	Lactobacillales	NA	NA	0	5	0	0
Bacteria	Firmicutes	Bacilli	Lactobacillales	Enterococcaceae	Enterococcus	0	5	0	0
Bacteria	Firmicutes	Bacilli	Lactobacillales	Enterococcaceae	NA	0	5	0	0
Bacteria	Firmicutes	Clostridia	Lachnospirales	Lachnospiraceae	Lachnospiraceae UCG-008	0	5	0	0
Bacteria	Firmicutes	Bacilli	Lactobacillales	Carnobacteriaceae	Atopostipes	0	5	0	0
Bacteria	Firmicutes	Bacilli	Lactobacillales	Carnobacteriaceae	Atopostipes	0	5	0	0
Bacteria	Bacteroidota	Bacteroidia	Bacteroidales	Muribaculaceae	NA	0	5	0	0
Bacteria	Bacteroidota	Bacteroidia	Bacteroidales	Muribaculaceae	NA	0	5	0	0
Bacteria	Firmicutes	Bacilli	Erysipelotrichales	Erysipelotrichaceae	Turicibacter	0	5	0	0
Bacteria	Firmicutes	Clostridia	Lachnospirales	Lachnospiraceae	NA	0	5	0	0
Bacteria	Firmicutes	Clostridia	Lachnospirales	Lachnospiraceae	NA	0	5	0	0
Bacteria	Firmicutes	Bacilli	Lactobacillales	Enterococcaceae	NA	0	5	0	0
Bacteria	Firmicutes	Bacilli	Erysipelotrichales	Erysipelotrichaceae	NA	0	5	0	0
Bacteria	Firmicutes	Bacilli	Lactobacillales	Enterococcaceae	NA	0	5	0	0
Bacteria	Firmicutes	Bacilli	Lactobacillales	Carnobacteriaceae	NA	0	5	0	0
Bacteria	Firmicutes	Bacilli	Lactobacillales	Enterococcaceae	Enterococcus	0	5	0	0
Bacteria	Firmicutes	Bacilli	Lactobacillales	Carnobacteriaceae	Atopostipes	0	5	0	0
Bacteria	Firmicutes	Bacilli	Lactobacillales	NA	NA	0	5	0	0
Bacteria	Firmicutes	Bacilli	Staphylococcales	Staphylococcaceae	NA	0	5	0	0
Bacteria	Firmicutes	Bacilli	Lactobacillales	Carnobacteriaceae	NA	0	5	0	0
Bacteria	Bacteroidota	Bacteroidia	Bacteroidales	Muribaculaceae	NA	0	5	0	0
Bacteria	Firmicutes	Clostridia	Lachnospirales	Lachnospiraceae	Tuzzerella	0	5	0	0
Bacteria	Bacteroidota	Bacteroidia	Bacteroidales	Muribaculaceae	NA	0	5	0	0
Bacteria	Firmicutes	Clostridia	Lachnospirales	Lachnospiraceae	NA	0	5	0	0
Bacteria	Firmicutes	Bacilli	Lactobacillales	Carnobacteriaceae	NA	0	5	0	0
Bacteria	Firmicutes	Bacilli	Staphylococcales	Staphylococcaceae	NA	0	5	0	0
Bacteria	Bacteroidota	Bacteroidia	Bacteroidales	Muribaculaceae	NA	0	5	0	0
Bacteria	Firmicutes	Bacilli	Lactobacillales	Carnobacteriaceae	NA	0	5	0	0
Bacteria	Firmicutes	Bacilli	Lactobacillales	Carnobacteriaceae	Atopostipes	0	5	0	0
Bacteria	Firmicutes	Bacilli	Staphylococcales	Staphylococcaceae	NA	0	5	0	0
Bacteria	Bacteroidota	Bacteroidia	Bacteroidales	Muribaculaceae	NA	0	5	0	0
Bacteria	Firmicutes	Bacilli	Erysipelotrichales	Erysipelotrichaceae	Faecalibaculum	0	5	0	0
Bacteria	Firmicutes	Bacilli	NA	NA	NA	0	5	0	0
Bacteria	Firmicutes	Clostridia	Peptostreptococcales-Tissierellales	Peptostreptococcaceae	Romboutsia	0	5	0	0
Bacteria	Firmicutes	Bacilli	Lactobacillales	NA	NA	0	5	0	0
Bacteria	Firmicutes	Bacilli	Lactobacillales	Carnobacteriaceae	Atopostipes	0	5	0	0
Bacteria	Actinobacteriota	Coriobacteriia	Coriobacteriales	Eggerthellaceae	Asaccharobacter	0	5	0	0
Bacteria	Firmicutes	Clostridia	Lachnospirales	Lachnospiraceae	NA	0	5	0	0
Bacteria	Bacteroidota	Bacteroidia	Bacteroidales	NA	NA	0	0	5	0
Bacteria	Firmicutes	Bacilli	Lactobacillales	Enterococcaceae	NA	0	0	5	0
Bacteria	Firmicutes	Bacilli	NA	NA	NA	0	0	5	0
Bacteria	Firmicutes	Bacilli	Staphylococcales	Staphylococcaceae	NA	0	0	5	0
Bacteria	Firmicutes	Bacilli	Lactobacillales	Enterococcaceae	NA	0	0	5	0
Bacteria	Firmicutes	Bacilli	Lactobacillales	Enterococcaceae	NA	0	0	5	0
Bacteria	Firmicutes	Clostridia	Lachnospirales	Lachnospiraceae	NA	0	0	5	0
Bacteria	Firmicutes	Bacilli	Lactobacillales	Enterococcaceae	NA	0	0	5	0
Bacteria	Firmicutes	Bacilli	Lactobacillales	Enterococcaceae	Enterococcus	0	0	5	0
Bacteria	Firmicutes	Clostridia	Oscillospirales	Ruminococcaceae	NA	0	0	5	0
Bacteria	Firmicutes	Bacilli	Lactobacillales	Enterococcaceae	Enterococcus	0	0	5	0
Bacteria	Firmicutes	Bacilli	Staphylococcales	Staphylococcaceae	NA	0	0	5	0
Bacteria	Firmicutes	Bacilli	Lactobacillales	Enterococcaceae	NA	0	0	5	0
Bacteria	Firmicutes	Bacilli	Lactobacillales	Enterococcaceae	NA	0	0	5	0
Bacteria	Firmicutes	Clostridia	Oscillospirales	Ruminococcaceae	Incertae Sedis	0	0	5	0
Bacteria	Firmicutes	Bacilli	NA	NA	NA	0	0	5	0
Bacteria	Firmicutes	Clostridia	Peptostreptococcales-Tissierellales	Peptostreptococcaceae	NA	0	0	5	0
Bacteria	Firmicutes	NA	NA	NA	NA	0	0	5	0
Bacteria	Firmicutes	Bacilli	Lactobacillales	Enterococcaceae	NA	0	0	5	0
Bacteria	Firmicutes	Clostridia	Peptostreptococcales-Tissierellales	Peptostreptococcaceae	NA	0	0	0	5
Bacteria	Firmicutes	Bacilli	Erysipelotrichales	Erysipelotrichaceae	Turicibacter	0	0	0	5
Bacteria	Firmicutes	Bacilli	Bacillales	Planococcaceae	Sporosarcina	0	0	0	5
Bacteria	Firmicutes	Bacilli	Bacillales	Planococcaceae	Sporosarcina	0	0	0	5
Bacteria	Firmicutes	Bacilli	Bacillales	Planococcaceae	Sporosarcina	0	0	0	5
Bacteria	Firmicutes	Bacilli	Bacillales	Planococcaceae	Sporosarcina	0	0	0	5
Bacteria	Firmicutes	Bacilli	Staphylococcales	Staphylococcaceae	Staphylococcus	0	0	0	5
Bacteria	Firmicutes	Bacilli	Staphylococcales	Staphylococcaceae	NA	0	0	0	5
Bacteria	Firmicutes	Bacilli	Lactobacillales	Enterococcaceae	NA	0	0	0	5
Bacteria	Firmicutes	NA	NA	NA	NA	0	0	0	5
Bacteria	Firmicutes	Bacilli	Staphylococcales	Staphylococcaceae	NA	0	0	0	5
Bacteria	Firmicutes	Bacilli	Bacillales	Planococcaceae	Sporosarcina	0	0	0	5
Bacteria	Firmicutes	Bacilli	Lactobacillales	NA	NA	0	0	0	5
Bacteria	Firmicutes	NA	NA	NA	NA	0	0	0	5
Bacteria	Firmicutes	Bacilli	Lactobacillales	NA	NA	0	0	0	5
Bacteria	Actinobacteriota	Coriobacteriia	Coriobacteriales	Eggerthellaceae	Asaccharobacter	0	0	0	5
Bacteria	Firmicutes	Bacilli	Lactobacillales	NA	NA	0	0	0	5
Bacteria	Firmicutes	Bacilli	Staphylococcales	Staphylococcaceae	NA	0	0	0	5
Bacteria	Firmicutes	Bacilli	Bacillales	Planococcaceae	Sporosarcina	0	0	0	5
Bacteria	Firmicutes	Clostridia	Lachnospirales	Lachnospiraceae	NA	0	0	0	5
Bacteria	Firmicutes	Bacilli	Staphylococcales	Staphylococcaceae	NA	0	0	0	5
Bacteria	Firmicutes	Bacilli	Lactobacillales	Carnobacteriaceae	Atopostipes	0	0	0	5
Bacteria	Firmicutes	Bacilli	Staphylococcales	Staphylococcaceae	Staphylococcus	0	0	0	5
Bacteria	Firmicutes	Bacilli	NA	NA	NA	0	0	0	5
Bacteria	Firmicutes	Bacilli	Staphylococcales	Staphylococcaceae	Staphylococcus	0	0	0	5
Bacteria	Firmicutes	Bacilli	Staphylococcales	Staphylococcaceae	NA	0	0	0	5
Bacteria	Firmicutes	Clostridia	Lachnospirales	Lachnospiraceae	NA	0	0	0	5
Bacteria	Firmicutes	Bacilli	Staphylococcales	Staphylococcaceae	NA	0	0	0	5
Bacteria	Firmicutes	Bacilli	NA	NA	NA	0	0	0	5
Bacteria	Firmicutes	Bacilli	Erysipelotrichales	Erysipelotrichaceae	Turicibacter	0	0	0	5
Bacteria	Firmicutes	Bacilli	NA	NA	NA	0	0	0	5
Bacteria	Firmicutes	Bacilli	Lactobacillales	NA	NA	0	0	0	5
Bacteria	Firmicutes	Bacilli	Staphylococcales	Staphylococcaceae	NA	0	0	0	5
Bacteria	Firmicutes	Bacilli	Bacillales	Planococcaceae	Sporosarcina	0	0	0	5
Bacteria	Firmicutes	Bacilli	Staphylococcales	Staphylococcaceae	NA	0	0	0	5
Bacteria	Bacteroidota	Bacteroidia	Bacteroidales	Muribaculaceae	NA	0	0	0	5
Bacteria	Firmicutes	Bacilli	Lactobacillales	NA	NA	0	0	0	5
Bacteria	Firmicutes	Bacilli	Bacillales	Planococcaceae	Sporosarcina	0	0	0	5
Bacteria	Firmicutes	Bacilli	Bacillales	Planococcaceae	Sporosarcina	0	0	0	5
Bacteria	Firmicutes	Clostridia	Lachnospirales	Lachnospiraceae	NA	0	0	0	5
Bacteria	Firmicutes	Bacilli	Staphylococcales	Staphylococcaceae	NA	0	0	0	5
Bacteria	Firmicutes	Bacilli	NA	NA	NA	0	0	0	5
Bacteria	Firmicutes	Bacilli	Lactobacillales	Enterococcaceae	NA	0	0	0	5
Bacteria	Firmicutes	Clostridia	Peptostreptococcales-Tissierellales	Peptostreptococcaceae	NA	0	0	0	5
Bacteria	Actinobacteriota	Coriobacteriia	Coriobacteriales	Eggerthellaceae	Asaccharobacter	0	0	0	5
Bacteria	Firmicutes	Clostridia	Lachnospirales	Lachnospiraceae	NA	0	0	0	5
Bacteria	Firmicutes	Clostridia	Peptostreptococcales-Tissierellales	NA	NA	0	0	0	5
Bacteria	Firmicutes	Bacilli	NA	NA	NA	0	0	0	5
Bacteria	Firmicutes	Bacilli	Lactobacillales	Enterococcaceae	Enterococcus	4	0	0	0
Bacteria	Firmicutes	Bacilli	Bacillales	NA	NA	4	0	0	0
Bacteria	Firmicutes	Clostridia	Lachnospirales	Lachnospiraceae	NA	4	0	0	0
Bacteria	Firmicutes	Bacilli	Lactobacillales	Enterococcaceae	Enterococcus	4	0	0	0
Bacteria	Firmicutes	Bacilli	Bacillales	Planococcaceae	Sporosarcina	4	0	0	0
Bacteria	Firmicutes	Bacilli	Bacillales	Planococcaceae	Sporosarcina	4	0	0	0
Bacteria	Firmicutes	Bacilli	Lactobacillales	Carnobacteriaceae	Atopostipes	4	0	0	0
Bacteria	Firmicutes	NA	NA	NA	NA	4	0	0	0
Bacteria	Firmicutes	Clostridia	Lachnospirales	Lachnospiraceae	NA	4	0	0	0
Bacteria	Firmicutes	Bacilli	Bacillales	NA	NA	4	0	0	0
Bacteria	Firmicutes	Bacilli	Erysipelotrichales	Erysipelotrichaceae	Turicibacter	4	0	0	0
Bacteria	Firmicutes	Bacilli	Lactobacillales	Enterococcaceae	Enterococcus	4	0	0	0
Bacteria	Firmicutes	Bacilli	NA	NA	NA	4	0	0	0
Bacteria	Firmicutes	Clostridia	Lachnospirales	Lachnospiraceae	NA	4	0	0	0
Bacteria	Firmicutes	Bacilli	Lactobacillales	NA	NA	4	0	0	0
Bacteria	Firmicutes	Clostridia	Oscillospirales	Oscillospiraceae	NA	4	0	0	0
Bacteria	Firmicutes	Bacilli	Lactobacillales	NA	NA	4	0	0	0
Bacteria	Firmicutes	NA	NA	NA	NA	4	0	0	0
Bacteria	Firmicutes	Bacilli	Bacillales	NA	NA	4	0	0	0
Bacteria	Firmicutes	Bacilli	Lactobacillales	Carnobacteriaceae	NA	4	0	0	0
Bacteria	Firmicutes	Bacilli	Lactobacillales	Enterococcaceae	NA	4	0	0	0
Bacteria	Firmicutes	Bacilli	Bacillales	NA	NA	4	0	0	0
Bacteria	Firmicutes	Bacilli	Lactobacillales	Enterococcaceae	Enterococcus	4	0	0	0
Bacteria	Firmicutes	Bacilli	Staphylococcales	Staphylococcaceae	NA	4	0	0	0
Bacteria	Bacteroidota	Bacteroidia	Bacteroidales	Muribaculaceae	NA	4	0	0	0
Bacteria	Firmicutes	NA	NA	NA	NA	4	0	0	0
Bacteria	Firmicutes	Bacilli	Lactobacillales	Carnobacteriaceae	NA	4	0	0	0
Bacteria	Firmicutes	Bacilli	Staphylococcales	Staphylococcaceae	Staphylococcus	4	0	0	0
Bacteria	Firmicutes	Bacilli	Lactobacillales	Carnobacteriaceae	NA	4	0	0	0
Bacteria	Firmicutes	Bacilli	Bacillales	NA	NA	4	0	0	0
Bacteria	Firmicutes	Clostridia	Lachnospirales	Lachnospiraceae	A2	4	0	0	0
Bacteria	Firmicutes	Clostridia	Oscillospirales	Oscillospiraceae	Colidextribacter	4	0	0	0
Bacteria	Firmicutes	NA	NA	NA	NA	4	0	0	0
Bacteria	Firmicutes	Bacilli	Lactobacillales	Carnobacteriaceae	NA	0	4	0	0
Bacteria	Firmicutes	NA	NA	NA	NA	0	4	0	0
Bacteria	Firmicutes	Clostridia	NA	NA	NA	0	4	0	0
Bacteria	Firmicutes	Bacilli	Lactobacillales	Carnobacteriaceae	NA	0	4	0	0
Bacteria	Firmicutes	Bacilli	Erysipelotrichales	Erysipelotrichaceae	Faecalibaculum	0	4	0	0
Bacteria	Firmicutes	Clostridia	Peptostreptococcales-Tissierellales	NA	NA	0	4	0	0
Bacteria	Firmicutes	Bacilli	Lactobacillales	NA	NA	0	4	0	0
Bacteria	Firmicutes	Bacilli	Erysipelotrichales	Erysipelatoclostridiaceae	NA	0	4	0	0
Bacteria	Firmicutes	Clostridia	Lachnospirales	Lachnospiraceae	NA	0	4	0	0
Bacteria	Bacteroidota	Bacteroidia	Bacteroidales	Muribaculaceae	NA	0	4	0	0
Bacteria	Bacteroidota	Bacteroidia	Bacteroidales	Muribaculaceae	NA	0	4	0	0
Bacteria	Firmicutes	Bacilli	NA	NA	NA	0	4	0	0
Bacteria	Firmicutes	Bacilli	Staphylococcales	Staphylococcaceae	NA	0	4	0	0
Bacteria	Firmicutes	Clostridia	Oscillospirales	Oscillospiraceae	Pseudoflavonifractor	0	4	0	0
Bacteria	Bacteroidota	Bacteroidia	Bacteroidales	Muribaculaceae	NA	0	4	0	0
Bacteria	Firmicutes	Clostridia	Lachnospirales	Lachnospiraceae	NA	0	4	0	0
Bacteria	Bacteroidota	Bacteroidia	Bacteroidales	Muribaculaceae	NA	0	4	0	0
Bacteria	Firmicutes	Bacilli	Lactobacillales	Carnobacteriaceae	Atopostipes	0	4	0	0
Bacteria	Firmicutes	Clostridia	Lachnospirales	Lachnospiraceae	Lachnospiraceae NK4A136 group	0	4	0	0
Bacteria	Firmicutes	Clostridia	Lachnospirales	Lachnospiraceae	NA	0	4	0	0
Bacteria	Firmicutes	Clostridia	Oscillospirales	Ruminococcaceae	Incertae Sedis	0	4	0	0
Bacteria	Firmicutes	Bacilli	Lactobacillales	NA	NA	0	4	0	0
Bacteria	Firmicutes	Clostridia	Lachnospirales	Lachnospiraceae	Parasporobacterium	0	4	0	0
Bacteria	Bacteroidota	Bacteroidia	Bacteroidales	Muribaculaceae	NA	0	4	0	0
Bacteria	Firmicutes	NA	NA	NA	NA	0	4	0	0
Bacteria	Firmicutes	Bacilli	Lactobacillales	Lactobacillaceae	Lactobacillus	0	4	0	0
Bacteria	Firmicutes	Bacilli	Lactobacillales	Lactobacillaceae	Lactobacillus	0	4	0	0
Bacteria	Firmicutes	Bacilli	Lactobacillales	Enterococcaceae	Enterococcus	0	4	0	0
Bacteria	Firmicutes	NA	NA	NA	NA	0	4	0	0
Bacteria	Bacteroidota	Bacteroidia	Bacteroidales	Muribaculaceae	NA	0	4	0	0
Bacteria	Firmicutes	Bacilli	Lactobacillales	Enterococcaceae	NA	0	4	0	0
Bacteria	Firmicutes	Bacilli	Lactobacillales	Lactobacillaceae	NA	0	4	0	0
Bacteria	Firmicutes	Bacilli	Erysipelotrichales	Erysipelotrichaceae	NA	0	4	0	0
Bacteria	Firmicutes	Bacilli	Staphylococcales	Staphylococcaceae	Staphylococcus	0	4	0	0
Bacteria	Bacteroidota	Bacteroidia	Bacteroidales	Muribaculaceae	NA	0	4	0	0
Bacteria	Firmicutes	Clostridia	NA	NA	NA	0	4	0	0
Bacteria	Firmicutes	Clostridia	Peptostreptococcales-Tissierellales	Peptostreptococcaceae	Asaccharospora	0	4	0	0
Bacteria	Firmicutes	Clostridia	Lachnospirales	Lachnospiraceae	NA	0	4	0	0
Bacteria	Firmicutes	Bacilli	Lactobacillales	Carnobacteriaceae	NA	0	4	0	0
Bacteria	Firmicutes	Bacilli	Staphylococcales	Staphylococcaceae	NA	0	0	4	0
Bacteria	Bacteroidota	Bacteroidia	Bacteroidales	NA	NA	0	0	4	0
Bacteria	Firmicutes	Bacilli	Lactobacillales	Enterococcaceae	Enterococcus	0	0	4	0
Bacteria	Firmicutes	Bacilli	Lactobacillales	Enterococcaceae	NA	0	0	4	0
Bacteria	Firmicutes	Bacilli	Lactobacillales	Enterococcaceae	Enterococcus	0	0	4	0
Bacteria	Firmicutes	Bacilli	Lactobacillales	Enterococcaceae	Enterococcus	0	0	4	0
Bacteria	Firmicutes	Bacilli	Lactobacillales	Enterococcaceae	Enterococcus	0	0	4	0
Bacteria	Bacteroidota	Bacteroidia	NA	NA	NA	0	0	4	0
Bacteria	Bacteroidota	Bacteroidia	Bacteroidales	Bacteroidaceae	Bacteroides	0	0	4	0
Bacteria	Firmicutes	NA	NA	NA	NA	0	0	4	0
Bacteria	Firmicutes	Bacilli	Lactobacillales	Enterococcaceae	Enterococcus	0	0	4	0
Bacteria	Bacteroidota	Bacteroidia	Bacteroidales	Bacteroidaceae	Bacteroides	0	0	4	0
Bacteria	Firmicutes	Bacilli	Lactobacillales	Enterococcaceae	NA	0	0	4	0
Bacteria	Firmicutes	Clostridia	Lachnospirales	Lachnospiraceae	NA	0	0	4	0
Bacteria	Firmicutes	Bacilli	Lactobacillales	NA	NA	0	0	0	4
Bacteria	Firmicutes	Bacilli	Staphylococcales	Staphylococcaceae	NA	0	0	0	4
Bacteria	Firmicutes	Clostridia	Lachnospirales	Lachnospiraceae	NA	0	0	0	4
Bacteria	Firmicutes	Bacilli	Staphylococcales	Staphylococcaceae	Staphylococcus	0	0	0	4
Bacteria	Firmicutes	Bacilli	Lactobacillales	Carnobacteriaceae	Atopostipes	0	0	0	4
Bacteria	Firmicutes	Bacilli	Lactobacillales	Carnobacteriaceae	Atopostipes	0	0	0	4
Bacteria	Firmicutes	Bacilli	Bacillales	NA	NA	0	0	0	4
Bacteria	Firmicutes	Bacilli	Lactobacillales	Carnobacteriaceae	NA	0	0	0	4
Bacteria	Firmicutes	Clostridia	Lachnospirales	Lachnospiraceae	Lachnospiraceae NC2004 group	0	0	0	4
Bacteria	Firmicutes	Bacilli	Bacillales	NA	NA	0	0	0	4
Bacteria	Firmicutes	Bacilli	Staphylococcales	Staphylococcaceae	NA	0	0	0	4
Bacteria	Firmicutes	Bacilli	Staphylococcales	Staphylococcaceae	NA	0	0	0	4
Bacteria	Firmicutes	Bacilli	Bacillales	NA	NA	0	0	0	4
Bacteria	Firmicutes	Clostridia	Lachnospirales	Lachnospiraceae	NA	0	0	0	4
Bacteria	Firmicutes	Clostridia	Lachnospirales	Lachnospiraceae	NA	0	0	0	4
Bacteria	Firmicutes	Bacilli	Staphylococcales	Staphylococcaceae	NA	0	0	0	4
Bacteria	Firmicutes	NA	NA	NA	NA	0	0	0	4
Bacteria	Firmicutes	Clostridia	Oscillospirales	Oscillospiraceae	Colidextribacter	0	0	0	4
Bacteria	Firmicutes	Bacilli	Staphylococcales	Staphylococcaceae	NA	0	0	0	4
Bacteria	Firmicutes	Clostridia	Lachnospirales	Lachnospiraceae	NA	0	0	0	4
Bacteria	Firmicutes	Bacilli	Lactobacillales	Enterococcaceae	NA	0	0	0	4
Bacteria	Firmicutes	Clostridia	Lachnospirales	Lachnospiraceae	NA	0	0	0	4
Bacteria	Firmicutes	Bacilli	Bacillales	Planococcaceae	Sporosarcina	0	0	0	4
Bacteria	Firmicutes	Bacilli	Bacillales	Planococcaceae	Sporosarcina	0	0	0	4
Bacteria	Firmicutes	Bacilli	Erysipelotrichales	Erysipelotrichaceae	Merdibacter	0	0	0	4
Bacteria	Firmicutes	Bacilli	Staphylococcales	Staphylococcaceae	NA	0	0	0	4
Bacteria	Firmicutes	Bacilli	Staphylococcales	Staphylococcaceae	Staphylococcus	0	0	0	4
Bacteria	Firmicutes	Bacilli	Lactobacillales	NA	NA	0	0	0	4
Bacteria	Firmicutes	Bacilli	Lactobacillales	Enterococcaceae	NA	0	0	0	4
Bacteria	Firmicutes	Bacilli	NA	NA	NA	0	0	0	4
Bacteria	Firmicutes	Clostridia	Peptostreptococcales-Tissierellales	Peptostreptococcaceae	NA	0	0	0	4
Bacteria	Firmicutes	Bacilli	Staphylococcales	Staphylococcaceae	Staphylococcus	0	0	0	4
Bacteria	Firmicutes	Bacilli	Lactobacillales	Carnobacteriaceae	NA	0	0	0	4
Bacteria	Firmicutes	Bacilli	Lactobacillales	Carnobacteriaceae	NA	0	0	0	4
Bacteria	Firmicutes	Clostridia	Lachnospirales	Lachnospiraceae	NA	0	0	0	4
Bacteria	Firmicutes	Bacilli	Erysipelotrichales	Erysipelotrichaceae	Turicibacter	0	0	0	4
Bacteria	Firmicutes	Bacilli	Lactobacillales	Carnobacteriaceae	Atopostipes	0	0	0	4
Bacteria	Firmicutes	Bacilli	Staphylococcales	Staphylococcaceae	Staphylococcus	0	0	0	4
Bacteria	Firmicutes	Bacilli	Lactobacillales	Carnobacteriaceae	Atopostipes	0	0	0	4
Bacteria	Firmicutes	Clostridia	Oscillospirales	Ruminococcaceae	Incertae Sedis	0	0	0	4
Bacteria	Firmicutes	Clostridia	Lachnospirales	Lachnospiraceae	NA	0	0	0	4
Bacteria	Actinobacteriota	Coriobacteriia	Coriobacteriales	Eggerthellaceae	Asaccharobacter	0	0	0	4
Bacteria	Firmicutes	Bacilli	Lactobacillales	Lactobacillaceae	NA	0	0	0	4
Bacteria	Firmicutes	Bacilli	Lactobacillales	Carnobacteriaceae	Atopostipes	0	0	0	4
Bacteria	Firmicutes	Bacilli	NA	NA	NA	0	0	0	4
Bacteria	Firmicutes	Bacilli	Bacillales	Planococcaceae	Sporosarcina	0	0	0	4
Bacteria	Firmicutes	Clostridia	Lachnospirales	Lachnospiraceae	NA	0	0	0	4
Bacteria	Firmicutes	Clostridia	Peptostreptococcales-Tissierellales	Anaerovirgula	NA	0	0	0	4
Bacteria	Firmicutes	Bacilli	Lactobacillales	Carnobacteriaceae	Atopostipes	0	0	0	4
Bacteria	Firmicutes	Bacilli	Lactobacillales	Enterococcaceae	NA	0	0	0	4
Bacteria	Firmicutes	Clostridia	Lachnospirales	Lachnospiraceae	NA	0	0	0	4
Bacteria	Firmicutes	Bacilli	Staphylococcales	Staphylococcaceae	NA	0	0	0	4
Bacteria	Firmicutes	Bacilli	Lactobacillales	Carnobacteriaceae	Atopostipes	0	0	0	4
Bacteria	Firmicutes	Bacilli	NA	NA	NA	0	0	0	4
Bacteria	Firmicutes	Bacilli	Bacillales	Planococcaceae	Sporosarcina	0	0	0	4
Bacteria	Firmicutes	Bacilli	Staphylococcales	Staphylococcaceae	NA	0	0	0	4
Bacteria	Firmicutes	Bacilli	Staphylococcales	Staphylococcaceae	NA	0	0	0	4
Bacteria	Firmicutes	Clostridia	Lachnospirales	Lachnospiraceae	NA	0	0	0	4
Bacteria	Firmicutes	Bacilli	Bacillales	Planococcaceae	Sporosarcina	0	0	0	4
Bacteria	Firmicutes	Bacilli	Staphylococcales	Staphylococcaceae	NA	0	0	0	4
Bacteria	Firmicutes	Bacilli	Erysipelotrichales	Erysipelotrichaceae	Turicibacter	0	0	0	4
Bacteria	Firmicutes	Clostridia	Monoglobales	Monoglobaceae	Monoglobus	0	0	0	4
Bacteria	Firmicutes	Clostridia	Lachnospirales	Lachnospiraceae	NA	0	0	0	4
Bacteria	Firmicutes	Bacilli	Lactobacillales	Enterococcaceae	Enterococcus	0	0	0	4
Bacteria	NA	NA	NA	NA	NA	0	0	0	4
Bacteria	Firmicutes	Bacilli	Lactobacillales	NA	NA	0	0	0	4
Bacteria	Firmicutes	Clostridia	Clostridia vadinBB60 group	NA	NA	3	0	0	0
Bacteria	Firmicutes	Clostridia	Clostridiales	NA	NA	3	0	0	0
Bacteria	Firmicutes	Clostridia	Lachnospirales	Lachnospiraceae	NA	3	0	0	0
Bacteria	Firmicutes	Bacilli	Lactobacillales	Carnobacteriaceae	Atopostipes	3	0	0	0
Bacteria	Firmicutes	Bacilli	Bacillales	Planococcaceae	NA	3	0	0	0
Bacteria	Firmicutes	Bacilli	Lactobacillales	NA	NA	3	0	0	0
Bacteria	Firmicutes	Bacilli	Staphylococcales	Staphylococcaceae	NA	3	0	0	0
Bacteria	Firmicutes	Bacilli	NA	NA	NA	3	0	0	0
Bacteria	Firmicutes	Bacilli	NA	NA	NA	3	0	0	0
Bacteria	Firmicutes	Bacilli	Erysipelotrichales	Erysipelotrichaceae	Faecalibaculum	3	0	0	0
Bacteria	Firmicutes	Clostridia	Lachnospirales	Lachnospiraceae	NA	3	0	0	0
Bacteria	Firmicutes	Bacilli	NA	NA	NA	3	0	0	0
Bacteria	Firmicutes	Bacilli	Bacillales	Planococcaceae	Sporosarcina	3	0	0	0
Bacteria	Firmicutes	Bacilli	Lactobacillales	Carnobacteriaceae	NA	3	0	0	0
Bacteria	Firmicutes	Bacilli	Staphylococcales	Staphylococcaceae	NA	3	0	0	0
Bacteria	Firmicutes	Bacilli	Staphylococcales	Staphylococcaceae	Staphylococcus	3	0	0	0
Bacteria	Firmicutes	Clostridia	Lachnospirales	Lachnospiraceae	NA	3	0	0	0
Bacteria	Firmicutes	Bacilli	NA	NA	NA	3	0	0	0
Bacteria	Firmicutes	Bacilli	Erysipelotrichales	Erysipelotrichaceae	Faecalibaculum	3	0	0	0
Bacteria	Firmicutes	Bacilli	NA	NA	NA	3	0	0	0
Bacteria	Firmicutes	Clostridia	Lachnospirales	Lachnospiraceae	NA	3	0	0	0
Bacteria	Firmicutes	Bacilli	NA	NA	NA	3	0	0	0
Bacteria	Firmicutes	Clostridia	Lachnospirales	Lachnospiraceae	NA	3	0	0	0
Bacteria	Firmicutes	Bacilli	Lactobacillales	Carnobacteriaceae	NA	3	0	0	0
Bacteria	Firmicutes	Bacilli	Lactobacillales	Enterococcaceae	NA	3	0	0	0
Bacteria	Firmicutes	Bacilli	Bacillales	Planococcaceae	[Renibacterium] salmoninarum group	3	0	0	0
Bacteria	Firmicutes	Bacilli	Lactobacillales	Enterococcaceae	NA	3	0	0	0
Bacteria	Firmicutes	Bacilli	Lactobacillales	Enterococcaceae	NA	3	0	0	0
Bacteria	Firmicutes	Bacilli	Lactobacillales	NA	NA	3	0	0	0
Bacteria	Firmicutes	Bacilli	Lactobacillales	Carnobacteriaceae	Atopostipes	3	0	0	0
Bacteria	Firmicutes	Bacilli	Erysipelotrichales	Erysipelatoclostridiaceae	Candidatus Stoquefichus	3	0	0	0
Bacteria	Firmicutes	Bacilli	Bacillales	Planococcaceae	NA	3	0	0	0
Bacteria	Firmicutes	Bacilli	Lactobacillales	Enterococcaceae	NA	3	0	0	0
Bacteria	Firmicutes	Bacilli	NA	NA	NA	3	0	0	0
Bacteria	Firmicutes	Bacilli	Lactobacillales	Carnobacteriaceae	NA	3	0	0	0
Bacteria	Firmicutes	Clostridia	Oscillospirales	[Eubacterium] coprostanoligenes group	NA	3	0	0	0
Bacteria	Firmicutes	Bacilli	Lactobacillales	Carnobacteriaceae	Atopostipes	3	0	0	0
Bacteria	Firmicutes	Bacilli	Bacillales	Planococcaceae	Sporosarcina	3	0	0	0
Bacteria	Firmicutes	Bacilli	Bacillales	Bacillaceae	NA	3	0	0	0
Bacteria	Firmicutes	Clostridia	Lachnospirales	Lachnospiraceae	NA	3	0	0	0
Bacteria	Firmicutes	Bacilli	Lactobacillales	NA	NA	3	0	0	0
Bacteria	Firmicutes	Clostridia	Lachnospirales	Lachnospiraceae	NA	3	0	0	0
Bacteria	Firmicutes	Bacilli	Lactobacillales	Carnobacteriaceae	Atopostipes	3	0	0	0
Bacteria	Firmicutes	Bacilli	Lactobacillales	Carnobacteriaceae	Atopostipes	3	0	0	0
Bacteria	Firmicutes	Clostridia	Peptostreptococcales-Tissierellales	NA	NA	3	0	0	0
Bacteria	Firmicutes	Bacilli	Bacillales	Planococcaceae	Sporosarcina	3	0	0	0
Bacteria	Firmicutes	Bacilli	Lactobacillales	NA	NA	3	0	0	0
Bacteria	Firmicutes	Bacilli	Lactobacillales	Enterococcaceae	NA	3	0	0	0
Bacteria	Firmicutes	Clostridia	Lachnospirales	Lachnospiraceae	Acetatifactor	3	0	0	0
Bacteria	Firmicutes	Clostridia	Oscillospirales	UCG-010	NA	3	0	0	0
Bacteria	Firmicutes	Bacilli	Lactobacillales	Enterococcaceae	Enterococcus	3	0	0	0
Bacteria	Firmicutes	Bacilli	Lactobacillales	NA	NA	3	0	0	0
Bacteria	Firmicutes	Bacilli	Lactobacillales	Enterococcaceae	NA	3	0	0	0
Bacteria	Firmicutes	Bacilli	Bacillales	Planococcaceae	NA	3	0	0	0
Bacteria	Firmicutes	Clostridia	Lachnospirales	Lachnospiraceae	NA	3	0	0	0
Bacteria	Firmicutes	Bacilli	Lactobacillales	Carnobacteriaceae	NA	3	0	0	0
Bacteria	Firmicutes	Bacilli	Lactobacillales	Carnobacteriaceae	Atopostipes	3	0	0	0
Bacteria	Firmicutes	Bacilli	Bacillales	Planococcaceae	NA	3	0	0	0
Bacteria	Actinobacteriota	Coriobacteriia	Coriobacteriales	Eggerthellaceae	Asaccharobacter	3	0	0	0
Bacteria	Firmicutes	Clostridia	Lachnospirales	Lachnospiraceae	NA	3	0	0	0
Bacteria	Firmicutes	Bacilli	Bacillales	Planococcaceae	Sporosarcina	3	0	0	0
[truncated: 470 more rows]
